# Supplementary material for: Halogenoborane mediated allene cyclooligomerization
Source: Chem Sci. 2019 Jan 2;10(8):2478–82. doi: 10.1039/c8sc04790a (PMC6385850; doi:10.1039/c8sc04790a)
Supplement: Supplementary file 2 [file SC-010-C8SC04790A-s002.cif]

# Electronic Supplementary Material (ESI) for Chemical Science.
# This journal is © The Royal Society of Chemistry 2019

####################################################################### 
# 
# This file contains crystal structure data downloaded from the 
# Cambridge Structural Database (CSD) hosted by the Cambridge 
# Crystallographic Data Centre (CCDC).
# 
# Full information about CCDC data access policies and citation 
# guidelines are available at http://www.ccdc.cam.ac.uk/access/V1 
# 
# Audit and citation data items may have been added by the CCDC. 
# Please retain this information to preserve the provenance of 
# this file and to allow appropriate attribution of the data. 
# 
#######################################################################

data_erk9164
_database_code_depnum_ccdc_archive 'CCDC 1862533'
_audit_update_record             
;
2018-08-17 deposited with the CCDC.
2019-01-14 downloaded from the CCDC.
;

_audit_creation_method           'APEX3 v2016.1-0'
_chemical_name_systematic        ?
_chemical_name_common            ?
_chemical_formula_moiety         ?
_chemical_formula_sum            'C29 H21 B Cl F10 N'
_chemical_formula_iupac          ?
_chemical_formula_weight         619.73

_chemical_melting_point          ?

_space_group_crystal_system      triclinic
_space_group_name_H-M_alt        'P -1'
_space_group_name_Hall           '-P 1'
loop_
_space_group_symop_operation_xyz
'x, y, z'
'-x, -y, -z'

_cell_length_a                   10.2284(12)
_cell_length_b                   11.0264(13)
_cell_length_c                   12.5397(13)
_cell_angle_alpha                88.589(8)
_cell_angle_beta                 80.364(7)
_cell_angle_gamma                79.511(8)
_cell_volume                     1371.0(3)
_cell_formula_units_Z            2
_cell_measurement_reflns_used    2983
_cell_measurement_theta_min      4.0775
_cell_measurement_theta_max      64.6307
_cell_measurement_temperature    100.(2)

_exptl_crystal_description       plate
_exptl_crystal_colour            colourless
_exptl_crystal_size_max          0.100
_exptl_crystal_size_mid          0.060
_exptl_crystal_size_min          0.020
_exptl_crystal_density_diffrn    1.501
_exptl_crystal_density_meas      ?
_exptl_crystal_density_method    'not measured'
_exptl_crystal_F_000             628

_exptl_absorpt_coefficient_mu    2.050
_exptl_absorpt_correction_type   multi-scan
_exptl_absorpt_process_details   
;
Bruker AXS (2014). SADABS, Version 2014/5, Bruker AXS Inc., Madison, Wisconsin,
USA.
;
_exptl_absorpt_correction_T_min  0.79
_exptl_absorpt_correction_T_max  0.96

_exptl_special_details           
;
;

_diffrn_ambient_temperature      100.(2)

_diffrn_source                   'fine-focus sealed tube'
_diffrn_source_type              'fine-focus sealed tube'

_diffrn_radiation_type           CuK\a
_diffrn_radiation_wavelength     1.54178
_diffrn_radiation_monochromator  graphite

_diffrn_measurement_device_type  'Kappa CCD APEXII'
_diffrn_measurement_method       'phi / omega scans'

_diffrn_detector_area_resol_mean 8.3333

_diffrn_reflns_number            20385
_diffrn_reflns_av_R_equivalents  0.0958
_diffrn_reflns_av_unetI/netI     0.1026
_diffrn_reflns_theta_min         4.46
_diffrn_reflns_theta_max         66.76
_diffrn_reflns_theta_full        66.76
_diffrn_measured_fraction_theta_max 0.983
_diffrn_measured_fraction_theta_full 0.983
_diffrn_reflns_limit_h_min       -12
_diffrn_reflns_limit_h_max       12
_diffrn_reflns_limit_k_min       -13
_diffrn_reflns_limit_k_max       13
_diffrn_reflns_limit_l_min       -14
_diffrn_reflns_limit_l_max       14

_refine_special_details          
;

Reflections were merged by SHELXL according to the crystal
class for the calculation of statistics and refinement.

_reflns_Friedel_fraction is defined as the number of unique
Friedel pairs measured divided by the number that would be
possible theoretically, ignoring centric projections and
systematic absences.

A badly disordered half C3H4 (allene) molecule was found in the 
asymmetrical unit and could not be satisfactorily refined. The program 
SQUEEZE (Spek, A.L. (2015). Acta Cryst. C71, 9-18) was therefore used to
remove mathematically the effect of the solvent.
The quoted formula and derived parameters are not included the squeezed
alene molecule. 

The CH2-CCl=CH2 unit was found disordered over two positions in the
asymmetric unit. Several restraints (SADI, SAME, ISOR and SIMU) were used
in order to improve refinement stability. 
;

_reflns_number_total             4780
_reflns_number_gt                2842
_reflns_threshold_expression     'I > 2\s(I)'

_refine_ls_structure_factor_coef Fsqd
_refine_ls_matrix_type           full
_refine_ls_R_factor_all          0.1027
_refine_ls_R_factor_gt           0.0570
_refine_ls_wR_factor_gt          0.1371
_refine_ls_wR_factor_ref         0.1670
_refine_ls_goodness_of_fit_ref   0.972
_refine_ls_restrained_S_all      0.977
_refine_ls_number_reflns         4780
_refine_ls_number_parameters     408
_refine_ls_number_restraints     64
_refine_ls_number_constraints    ?
_refine_ls_hydrogen_treatment    constr
_refine_ls_weighting_scheme      calc
_refine_ls_weighting_details     
'w=1/[\s^2^(Fo^2^)+(0.0709P)^2^] where P=(Fo^2^+2Fc^2^)/3'

_atom_sites_solution_hydrogens   geom
_atom_sites_solution_primary     ?
_atom_sites_solution_secondary   ?

_refine_ls_shift/su_max          0.000
_refine_ls_shift/su_mean         0.000
_refine_diff_density_max         0.267
_refine_diff_density_min         -0.255
_refine_ls_extinction_method     'SHELXL-2014/7 (Sheldrick 2014'
_refine_ls_extinction_coef       0.0046(6)

loop_
_atom_type_symbol
_atom_type_description
_atom_type_scat_dispersion_real
_atom_type_scat_dispersion_imag
_atom_type_scat_source
C C 0.0181 0.0091 'International Tables Vol C Tables 4.2.6.8 and 6.1.1.4'
H H 0.0000 0.0000 'International Tables Vol C Tables 4.2.6.8 and 6.1.1.4'
B B 0.0090 0.0039 'International Tables Vol C Tables 4.2.6.8 and 6.1.1.4'
N N 0.0311 0.0180 'International Tables Vol C Tables 4.2.6.8 and 6.1.1.4'
F F 0.0727 0.0534 'International Tables Vol C Tables 4.2.6.8 and 6.1.1.4'
Cl Cl 0.3639 0.7018 'International Tables Vol C Tables 4.2.6.8 and 6.1.1.4'

_computing_data_collection       'APEX3 v2016.1-0 (Bruker AXS Inc., 2016)'
_computing_cell_refinement       'SAINT V8.37A (Bruker AXS Inc., 2015)'
_computing_data_reduction        'SAINT V8.37A (Bruker AXS Inc., 2015)'
_computing_structure_solution    'SHELXL-2014/7 (Sheldrick, 2014)'
_computing_structure_refinement  'SHELXL-2014/7 (Sheldrick, 2014)'
_computing_molecular_graphics    'APEX3 v2016.1-0 (Bruker AXS Inc., 2016)'
_computing_publication_material  'APEX3 v2016.1-0 (Bruker AXS Inc., 2016)'

loop_
_atom_site_type_symbol
_atom_site_label
_atom_site_fract_x
_atom_site_fract_y
_atom_site_fract_z
_atom_site_U_iso_or_equiv
_atom_site_adp_type
_atom_site_calc_flag
_atom_site_refinement_flags_adp
_atom_site_refinement_flags_occupancy
_atom_site_refinement_flags_posn
_atom_site_occupancy
_atom_site_disorder_assembly
_atom_site_disorder_group
B B1 0.3106(4) 0.2949(4) 0.6831(4) 0.0422(10) Uani d . . . 1.0 . .
N N1 0.3760(3) 0.2348(3) 0.5607(2) 0.0411(7) Uani d . . . 1.0 . .
C C1 0.2537(4) 0.1820(3) 0.7518(3) 0.0414(9) Uani d . . . 1.0 . .
H H1A 0.1758 0.167 0.7199 0.05 Uiso calc U . R 1.0 . .
H H1B 0.3246 0.1078 0.7355 0.05 Uiso calc U . R 1.0 . .
C C2 0.2080(3) 0.1843(3) 0.8767(3) 0.0407(8) Uani d . . . 1.0 . .
C C3 0.1341(4) 0.3131(3) 0.9204(3) 0.0434(9) Uani d . . . 1.0 . .
H H3A 0.193 0.3742 0.8976 0.052 Uiso calc U . R 1.0 . .
H H3B 0.0514 0.337 0.8878 0.052 Uiso calc U . R 1.0 . .
C C4 0.0959(4) 0.3173(3) 1.0417(3) 0.0422(9) Uani d . . . 1.0 . .
C C5 0.2112(4) 0.2732(4) 1.1019(3) 0.0491(10) Uani d . . . 1.0 . .
H H5A 0.1756 0.2636 1.1795 0.059 Uiso calc U . R 1.0 . .
H H5B 0.2709 0.3352 1.0959 0.059 Uiso calc U . R 1.0 . .
C C6 0.2913(4) 0.1507(4) 1.0562(3) 0.0472(9) Uani d . . . 1.0 . .
C C7 0.3314(4) 0.1473(4) 0.9357(3) 0.0436(9) Uani d . . . 1.0 . .
H H7A 0.3782 0.063 0.9128 0.052 Uiso calc U . R 1.0 . .
H H7B 0.3955 0.2044 0.9142 0.052 Uiso calc U . R 1.0 . .
C C8 0.1087(3) 0.0933(3) 0.9056(3) 0.0443(9) Uani d . . D 1.0 . .
H H8A 0.0865 0.0889 0.9854 0.053 Uiso calc U P R 0.600(6) A 1
H H8B 0.0241 0.1272 0.8783 0.053 Uiso calc U P R 0.600(6) A 1
H H8C 0.1064 0.0731 0.9832 0.053 Uiso calc U P R 0.400(6) A 2
H H8D 0.0178 0.1385 0.8981 0.053 Uiso calc U P R 0.400(6) A 2
C C9 0.1594(11) -0.0369(8) 0.8612(8) 0.044(2) Uani d U P D 0.600(6) A 1
Cl Cl1 0.1115(3) -0.0702(3) 0.7375(2) 0.0620(8) Uani d U P D 0.600(6) A 1
C C10 0.2576(13) -0.1350(9) 0.8848(10) 0.021(2) Uani d U P D 0.600(6) A 1
H H10A 0.3089 -0.1263 0.9398 0.025 Uiso calc U P R 0.600(6) A 1
H H10B 0.2731 -0.2105 0.8458 0.025 Uiso calc U P R 0.600(6) A 1
C C9A 0.1298(17) -0.0238(12) 0.8465(14) 0.055(5) Uani d U P D 0.400(6) A 2
Cl Cl1A 0.2476(10) -0.1319(8) 0.8969(8) 0.100(3) Uani d U P D 0.400(6) A 2
C C10A 0.0615(17) -0.0578(18) 0.7693(14) 0.064(5) Uani d U P D 0.400(6) A 2
H H10C -0.0109 -0.0011 0.7478 0.077 Uiso calc U P R 0.400(6) A 2
H H10D 0.087 -0.1378 0.7378 0.077 Uiso calc U P R 0.400(6) A 2
C C11 -0.0280(4) 0.3558(3) 1.0915(3) 0.0441(9) Uani d . . . 1.0 . .
H H11A -0.0982 0.3825 1.0507 0.053 Uiso calc U . R 1.0 . .
H H11B -0.0474 0.3568 1.1683 0.053 Uiso calc U . R 1.0 . .
C C12 0.3198(4) 0.0539(4) 1.1174(4) 0.0575(11) Uani d . . . 1.0 . .
H H12A 0.3677 -0.022 1.0853 0.069 Uiso calc U . R 1.0 . .
H H12B 0.2925 0.0599 1.1936 0.069 Uiso calc U . R 1.0 . .
C C21 0.3127(4) 0.1561(4) 0.5174(3) 0.0453(9) Uani d . . . 1.0 . .
H H21 0.2348 0.133 0.5591 0.054 Uiso calc U . R 1.0 . .
C C22 0.3569(4) 0.1081(4) 0.4151(3) 0.0509(10) Uani d . . . 1.0 . .
H H22 0.31 0.0525 0.3872 0.061 Uiso calc U . R 1.0 . .
C C23 0.4697(4) 0.1407(4) 0.3527(4) 0.0576(11) Uani d . . . 1.0 . .
H H23 0.5011 0.109 0.2814 0.069 Uiso calc U . R 1.0 . .
C C24 0.5355(4) 0.2211(4) 0.3972(3) 0.0557(11) Uani d . . . 1.0 . .
H H24 0.6141 0.2448 0.3569 0.067 Uiso calc U . R 1.0 . .
C C25 0.4859(4) 0.2666(4) 0.5007(3) 0.0503(10) Uani d . . . 1.0 . .
H H25 0.5312 0.3224 0.5303 0.06 Uiso calc U . R 1.0 . .
C C31 0.1952(4) 0.4111(3) 0.6525(3) 0.0404(8) Uani d . . . 1.0 . .
F F32 0.3668(2) 0.5189(2) 0.57215(19) 0.0509(6) Uani d . . . 1.0 . .
C C32 0.2334(4) 0.5139(4) 0.5995(3) 0.0448(9) Uani d . . . 1.0 . .
F F33 0.1935(2) 0.7119(2) 0.5208(2) 0.0616(7) Uani d . . . 1.0 . .
C C33 0.1462(4) 0.6158(4) 0.5714(3) 0.0477(10) Uani d . . . 1.0 . .
F F34 -0.0773(2) 0.7171(2) 0.5704(2) 0.0661(7) Uani d . . . 1.0 . .
C C34 0.0098(4) 0.6183(4) 0.5960(3) 0.0495(10) Uani d . . . 1.0 . .
F F35 -0.1688(2) 0.5175(2) 0.66489(19) 0.0591(7) Uani d . . . 1.0 . .
C C35 -0.0352(4) 0.5179(4) 0.6449(3) 0.0471(10) Uani d . . . 1.0 . .
F F36 -0.0008(2) 0.3218(2) 0.71268(19) 0.0523(6) Uani d . . . 1.0 . .
C C36 0.0563(4) 0.4167(4) 0.6694(3) 0.0439(9) Uani d . . . 1.0 . .
C C41 0.4325(3) 0.3381(3) 0.7339(3) 0.0390(8) Uani d . . . 1.0 . .
F F42 0.5750(2) 0.14489(19) 0.6889(2) 0.0507(6) Uani d . . . 1.0 . .
C C42 0.5540(4) 0.2568(3) 0.7377(3) 0.0421(9) Uani d . . . 1.0 . .
F F43 0.7708(2) 0.1961(2) 0.7848(2) 0.0599(7) Uani d . . . 1.0 . .
C C43 0.6571(4) 0.2802(4) 0.7880(3) 0.0470(10) Uani d . . . 1.0 . .
F F44 0.7393(2) 0.4143(2) 0.8939(2) 0.0626(7) Uani d . . . 1.0 . .
C C44 0.6421(4) 0.3894(4) 0.8420(4) 0.0509(10) Uani d . . . 1.0 . .
F F45 0.5072(2) 0.5823(2) 0.8955(2) 0.0578(6) Uani d . . . 1.0 . .
C C45 0.5252(4) 0.4744(4) 0.8433(3) 0.0459(9) Uani d . . . 1.0 . .
F F46 0.31441(19) 0.53683(19) 0.79651(18) 0.0466(5) Uani d . . . 1.0 . .
C C46 0.4253(3) 0.4469(3) 0.7899(3) 0.0398(8) Uani d . . . 1.0 . .

loop_
_atom_site_aniso_label
_atom_site_aniso_U_11
_atom_site_aniso_U_22
_atom_site_aniso_U_33
_atom_site_aniso_U_12
_atom_site_aniso_U_13
_atom_site_aniso_U_23
B1 0.039(2) 0.047(2) 0.036(2) -0.0035(18) 0.0035(17) -0.009(2)
N1 0.0369(15) 0.0422(17) 0.0398(18) -0.0025(13) 0.0019(13) -0.0037(15)
C1 0.0400(19) 0.040(2) 0.041(2) -0.0053(15) 0.0026(15) -0.0019(17)
C2 0.0354(17) 0.042(2) 0.041(2) -0.0061(15) 0.0033(15) -0.0026(18)
C3 0.0430(19) 0.039(2) 0.045(2) -0.0050(16) -0.0003(16) -0.0011(18)
C4 0.050(2) 0.0350(19) 0.040(2) -0.0083(16) -0.0017(17) -0.0025(17)
C5 0.045(2) 0.057(3) 0.043(2) -0.0094(18) -0.0015(17) -0.008(2)
C6 0.0383(19) 0.056(2) 0.047(2) -0.0086(17) -0.0071(17) -0.004(2)
C7 0.0375(18) 0.044(2) 0.046(2) -0.0048(16) 0.0008(16) -0.0046(18)
C8 0.0386(19) 0.047(2) 0.045(2) -0.0096(16) 0.0019(16) 0.0004(19)
C9 0.042(4) 0.040(4) 0.048(4) -0.013(3) 0.005(3) -0.002(3)
Cl1 0.0745(18) 0.0560(14) 0.0580(15) -0.0255(13) -0.0008(12) -0.0127(11)
C10 0.029(4) 0.006(4) 0.024(4) 0.003(3) -0.001(3) -0.006(3)
C9A 0.055(6) 0.055(6) 0.053(6) -0.014(4) -0.001(4) 0.001(4)
Cl1A 0.097(5) 0.079(5) 0.124(6) -0.021(4) -0.013(4) 0.003(4)
C10A 0.055(8) 0.063(8) 0.078(9) -0.020(6) -0.012(6) 0.007(7)
C11 0.043(2) 0.048(2) 0.037(2) -0.0031(17) 0.0020(16) -0.0076(18)
C12 0.054(2) 0.067(3) 0.048(3) -0.002(2) -0.0086(19) -0.002(2)
C21 0.0397(19) 0.051(2) 0.042(2) -0.0028(17) -0.0010(16) -0.0071(19)
C22 0.051(2) 0.051(2) 0.045(2) 0.0013(18) -0.0012(18) -0.016(2)
C23 0.059(3) 0.061(3) 0.045(2) 0.002(2) 0.002(2) -0.012(2)
C24 0.054(2) 0.062(3) 0.043(2) -0.008(2) 0.0133(19) -0.009(2)
C25 0.050(2) 0.050(2) 0.047(2) -0.0077(18) 0.0044(18) -0.009(2)
C31 0.0405(19) 0.042(2) 0.035(2) -0.0065(16) 0.0033(15) -0.0108(17)
F32 0.0423(11) 0.0498(13) 0.0563(14) -0.0057(9) 0.0001(10) 0.0089(11)
C32 0.040(2) 0.049(2) 0.043(2) -0.0053(17) -0.0019(16) -0.0067(19)
F33 0.0693(15) 0.0513(14) 0.0619(16) -0.0050(12) -0.0122(12) 0.0121(13)
C33 0.048(2) 0.046(2) 0.045(2) -0.0019(18) -0.0042(18) -0.002(2)
F34 0.0617(15) 0.0638(16) 0.0666(17) 0.0123(12) -0.0187(12) -0.0021(13)
C34 0.046(2) 0.051(2) 0.045(2) 0.0104(18) -0.0070(17) -0.006(2)
F35 0.0396(12) 0.0792(17) 0.0544(15) 0.0001(11) -0.0063(10) -0.0102(13)
C35 0.0334(19) 0.060(3) 0.043(2) 0.0000(17) -0.0001(16) -0.013(2)
F36 0.0412(11) 0.0579(14) 0.0575(14) -0.0119(10) -0.0036(10) -0.0027(12)
C36 0.0404(19) 0.047(2) 0.042(2) -0.0041(17) -0.0007(16) -0.0090(18)
C41 0.0378(18) 0.038(2) 0.037(2) -0.0034(15) 0.0026(15) -0.0020(17)
F42 0.0439(11) 0.0389(12) 0.0652(15) -0.0027(9) -0.0020(10) -0.0058(11)
C42 0.041(2) 0.036(2) 0.045(2) -0.0054(16) 0.0039(16) -0.0041(18)
F43 0.0386(11) 0.0518(14) 0.0880(19) -0.0031(10) -0.0131(11) 0.0035(13)
C43 0.0341(18) 0.044(2) 0.059(3) -0.0044(16) -0.0001(17) 0.004(2)
F44 0.0484(13) 0.0697(16) 0.0752(18) -0.0146(12) -0.0211(12) -0.0029(14)
C44 0.040(2) 0.054(3) 0.060(3) -0.0133(18) -0.0074(18) 0.003(2)
F45 0.0530(13) 0.0557(14) 0.0655(16) -0.0123(11) -0.0069(11) -0.0179(12)
C45 0.045(2) 0.044(2) 0.046(2) -0.0079(17) 0.0002(17) -0.0096(19)
F46 0.0395(11) 0.0454(12) 0.0513(14) -0.0035(9) -0.0004(9) -0.0115(11)
C46 0.0331(17) 0.041(2) 0.041(2) -0.0021(15) 0.0034(15) -0.0042(17)

_geom_special_details            
;

All esds (except the esd in the dihedral angle between two l.s. planes)
are estimated using the full covariance matrix.  The cell esds are taken
into account individually in the estimation of esds in distances, angles
and torsion angles; correlations between esds in cell parameters are only
used when they are defined by crystal symmetry.  An approximate (isotropic)
treatment of cell esds is used for estimating esds involving l.s. planes.
;

loop_
_geom_bond_atom_site_label_1
_geom_bond_atom_site_label_2
_geom_bond_site_symmetry_2
_geom_bond_distance
_geom_bond_publ_flag
B1 C1 . 1.636(6) ?
B1 C41 . 1.639(6) ?
B1 C31 . 1.661(6) ?
B1 N1 . 1.669(5) ?
N1 C25 . 1.342(5) ?
N1 C21 . 1.346(5) ?
C1 C2 . 1.557(5) ?
C1 H1A . 0.99 ?
C1 H1B . 0.99 ?
C2 C3 . 1.548(5) ?
C2 C8 . 1.549(5) ?
C2 C7 . 1.555(5) ?
C3 C4 . 1.505(5) ?
C3 H3A . 0.99 ?
C3 H3B . 0.99 ?
C4 C11 . 1.315(5) ?
C4 C5 . 1.507(5) ?
C5 C6 . 1.518(6) ?
C5 H5A . 0.99 ?
C5 H5B . 0.99 ?
C6 C12 . 1.317(6) ?
C6 C7 . 1.497(6) ?
C7 H7A . 0.99 ?
C7 H7B . 0.99 ?
C8 C9A . 1.469(12) ?
C8 C9 . 1.521(8) ?
C8 H8A . 0.99 ?
C8 H8B . 0.99 ?
C8 H8C . 0.99 ?
C8 H8D . 0.99 ?
C9 C10 . 1.398(11) ?
C9 Cl1 . 1.770(9) ?
C10 H10A . 0.95 ?
C10 H10B . 0.95 ?
C9A C10A . 1.379(13) ?
C9A Cl1A . 1.723(12) ?
C10A H10C . 0.95 ?
C10A H10D . 0.95 ?
C11 H11A . 0.95 ?
C11 H11B . 0.95 ?
C12 H12A . 0.95 ?
C12 H12B . 0.95 ?
C21 C22 . 1.372(6) ?
C21 H21 . 0.95 ?
C22 C23 . 1.381(6) ?
C22 H22 . 0.95 ?
C23 C24 . 1.385(6) ?
C23 H23 . 0.95 ?
C24 C25 . 1.383(6) ?
C24 H24 . 0.95 ?
C25 H25 . 0.95 ?
C31 C32 . 1.384(5) ?
C31 C36 . 1.391(5) ?
F32 C32 . 1.360(4) ?
C32 C33 . 1.380(5) ?
F33 C33 . 1.345(5) ?
C33 C34 . 1.372(6) ?
F34 C34 . 1.345(4) ?
C34 C35 . 1.368(6) ?
F35 C35 . 1.349(4) ?
C35 C36 . 1.384(5) ?
F36 C36 . 1.349(4) ?
C41 C46 . 1.389(5) ?
C41 C42 . 1.401(5) ?
F42 C42 . 1.356(4) ?
C42 C43 . 1.381(6) ?
F43 C43 . 1.344(4) ?
C43 C44 . 1.368(6) ?
F44 C44 . 1.346(5) ?
C44 C45 . 1.377(6) ?
F45 C45 . 1.341(4) ?
C45 C46 . 1.391(5) ?
F46 C46 . 1.356(4) ?

loop_
_geom_angle_atom_site_label_1
_geom_angle_atom_site_label_2
_geom_angle_atom_site_label_3
_geom_angle_site_symmetry_1
_geom_angle_site_symmetry_3
_geom_angle
_geom_angle_publ_flag
C1 B1 C41 . . 111.8(3) ?
C1 B1 C31 . . 116.2(3) ?
C41 B1 C31 . . 114.0(3) ?
C1 B1 N1 . . 104.6(3) ?
C41 B1 N1 . . 107.6(3) ?
C31 B1 N1 . . 101.1(3) ?
C25 N1 C21 . . 118.1(3) ?
C25 N1 B1 . . 122.6(3) ?
C21 N1 B1 . . 119.2(3) ?
C2 C1 B1 . . 124.1(3) ?
C2 C1 H1A . . 106.3 ?
B1 C1 H1A . . 106.3 ?
C2 C1 H1B . . 106.3 ?
B1 C1 H1B . . 106.3 ?
H1A C1 H1B . . 106.4 ?
C3 C2 C8 . . 107.5(3) ?
C3 C2 C7 . . 107.0(3) ?
C8 C2 C7 . . 110.2(3) ?
C3 C2 C1 . . 112.9(3) ?
C8 C2 C1 . . 108.5(3) ?
C7 C2 C1 . . 110.7(3) ?
C4 C3 C2 . . 113.1(3) ?
C4 C3 H3A . . 109.0 ?
C2 C3 H3A . . 109.0 ?
C4 C3 H3B . . 109.0 ?
C2 C3 H3B . . 109.0 ?
H3A C3 H3B . . 107.8 ?
C11 C4 C3 . . 123.0(4) ?
C11 C4 C5 . . 122.4(4) ?
C3 C4 C5 . . 114.6(3) ?
C4 C5 C6 . . 110.5(3) ?
C4 C5 H5A . . 109.6 ?
C6 C5 H5A . . 109.6 ?
C4 C5 H5B . . 109.6 ?
C6 C5 H5B . . 109.6 ?
H5A C5 H5B . . 108.1 ?
C12 C6 C7 . . 122.6(4) ?
C12 C6 C5 . . 122.6(4) ?
C7 C6 C5 . . 114.7(3) ?
C6 C7 C2 . . 112.1(3) ?
C6 C7 H7A . . 109.2 ?
C2 C7 H7A . . 109.2 ?
C6 C7 H7B . . 109.2 ?
C2 C7 H7B . . 109.2 ?
H7A C7 H7B . . 107.9 ?
C9A C8 C2 . . 120.4(9) ?
C9 C8 C2 . . 115.4(5) ?
C9 C8 H8A . . 108.4 ?
C2 C8 H8A . . 108.4 ?
C9 C8 H8B . . 108.4 ?
C2 C8 H8B . . 108.4 ?
H8A C8 H8B . . 107.5 ?
C9A C8 H8C . . 107.2 ?
C2 C8 H8C . . 107.2 ?
C9A C8 H8D . . 107.2 ?
C2 C8 H8D . . 107.2 ?
H8C C8 H8D . . 106.9 ?
C10 C9 C8 . . 134.2(8) ?
C10 C9 Cl1 . . 108.1(6) ?
C8 C9 Cl1 . . 116.5(6) ?
C9 C10 H10A . . 120.0 ?
C9 C10 H10B . . 120.0 ?
H10A C10 H10B . . 120.0 ?
C10A C9A C8 . . 129.5(13) ?
C10A C9A Cl1A . . 119.9(11) ?
C8 C9A Cl1A . . 110.2(9) ?
C9A C10A H10C . . 120.0 ?
C9A C10A H10D . . 120.0 ?
H10C C10A H10D . . 120.0 ?
C4 C11 H11A . . 120.0 ?
C4 C11 H11B . . 120.0 ?
H11A C11 H11B . . 120.0 ?
C6 C12 H12A . . 120.0 ?
C6 C12 H12B . . 120.0 ?
H12A C12 H12B . . 120.0 ?
N1 C21 C22 . . 122.3(4) ?
N1 C21 H21 . . 118.8 ?
C22 C21 H21 . . 118.8 ?
C21 C22 C23 . . 119.9(4) ?
C21 C22 H22 . . 120.0 ?
C23 C22 H22 . . 120.0 ?
C22 C23 C24 . . 118.0(4) ?
C22 C23 H23 . . 121.0 ?
C24 C23 H23 . . 121.0 ?
C25 C24 C23 . . 119.4(4) ?
C25 C24 H24 . . 120.3 ?
C23 C24 H24 . . 120.3 ?
N1 C25 C24 . . 122.3(4) ?
N1 C25 H25 . . 118.9 ?
C24 C25 H25 . . 118.9 ?
C32 C31 C36 . . 112.5(3) ?
C32 C31 B1 . . 120.6(3) ?
C36 C31 B1 . . 126.8(3) ?
F32 C32 C33 . . 115.4(3) ?
F32 C32 C31 . . 119.4(3) ?
C33 C32 C31 . . 125.3(3) ?
F33 C33 C34 . . 120.1(3) ?
F33 C33 C32 . . 120.7(3) ?
C34 C33 C32 . . 119.1(4) ?
F34 C34 C35 . . 120.9(3) ?
F34 C34 C33 . . 120.2(4) ?
C35 C34 C33 . . 118.8(3) ?
F35 C35 C34 . . 119.1(3) ?
F35 C35 C36 . . 120.9(4) ?
C34 C35 C36 . . 119.9(3) ?
F36 C36 C35 . . 114.0(3) ?
F36 C36 C31 . . 121.9(3) ?
C35 C36 C31 . . 124.1(4) ?
C46 C41 C42 . . 111.7(3) ?
C46 C41 B1 . . 126.7(3) ?
C42 C41 B1 . . 121.1(3) ?
F42 C42 C43 . . 115.7(3) ?
F42 C42 C41 . . 118.9(3) ?
C43 C42 C41 . . 125.4(4) ?
F43 C43 C44 . . 120.2(4) ?
F43 C43 C42 . . 120.4(4) ?
C44 C43 C42 . . 119.4(3) ?
F44 C44 C43 . . 121.1(3) ?
F44 C44 C45 . . 119.9(4) ?
C43 C44 C45 . . 119.0(4) ?
F45 C45 C44 . . 120.6(4) ?
F45 C45 C46 . . 120.2(3) ?
C44 C45 C46 . . 119.2(4) ?
F46 C46 C41 . . 120.5(3) ?
F46 C46 C45 . . 114.4(3) ?
C41 C46 C45 . . 125.2(3) ?

loop_
_geom_torsion_atom_site_label_1
_geom_torsion_atom_site_label_2
_geom_torsion_atom_site_label_3
_geom_torsion_atom_site_label_4
_geom_torsion_site_symmetry_1
_geom_torsion_site_symmetry_2
_geom_torsion_site_symmetry_3
_geom_torsion_site_symmetry_4
_geom_torsion
_geom_torsion_publ_flag
C1 B1 N1 C25 . . . . -145.1(3) ?
C41 B1 N1 C25 . . . . -26.1(5) ?
C31 B1 N1 C25 . . . . 93.7(4) ?
C1 B1 N1 C21 . . . . 38.5(4) ?
C41 B1 N1 C21 . . . . 157.6(3) ?
C31 B1 N1 C21 . . . . -82.6(4) ?
C41 B1 C1 C2 . . . . 51.6(5) ?
C31 B1 C1 C2 . . . . -81.6(4) ?
N1 B1 C1 C2 . . . . 167.8(3) ?
B1 C1 C2 C3 . . . . 37.4(5) ?
B1 C1 C2 C8 . . . . 156.5(3) ?
B1 C1 C2 C7 . . . . -82.5(4) ?
C8 C2 C3 C4 . . . . 63.3(4) ?
C7 C2 C3 C4 . . . . -55.1(4) ?
C1 C2 C3 C4 . . . . -177.1(3) ?
C2 C3 C4 C11 . . . . -125.6(4) ?
C2 C3 C4 C5 . . . . 54.1(4) ?
C11 C4 C5 C6 . . . . 131.3(4) ?
C3 C4 C5 C6 . . . . -48.5(4) ?
C4 C5 C6 C12 . . . . -128.4(4) ?
C4 C5 C6 C7 . . . . 49.6(4) ?
C12 C6 C7 C2 . . . . 122.5(4) ?
C5 C6 C7 C2 . . . . -55.5(4) ?
C3 C2 C7 C6 . . . . 55.6(4) ?
C8 C2 C7 C6 . . . . -61.0(4) ?
C1 C2 C7 C6 . . . . 179.0(3) ?
C3 C2 C8 C9A . . . . 159.7(7) ?
C7 C2 C8 C9A . . . . -84.1(8) ?
C1 C2 C8 C9A . . . . 37.3(8) ?
C3 C2 C8 C9 . . . . 175.3(5) ?
C7 C2 C8 C9 . . . . -68.5(6) ?
C1 C2 C8 C9 . . . . 52.9(6) ?
C2 C8 C9 C10 . . . . 70.7(15) ?
C2 C8 C9 Cl1 . . . . -95.3(7) ?
C2 C8 C9A C10A . . . . -106.(2) ?
C2 C8 C9A Cl1A . . . . 81.3(13) ?
C25 N1 C21 C22 . . . . 0.1(6) ?
B1 N1 C21 C22 . . . . 176.6(3) ?
N1 C21 C22 C23 . . . . -0.3(6) ?
C21 C22 C23 C24 . . . . 0.6(6) ?
C22 C23 C24 C25 . . . . -0.8(6) ?
C21 N1 C25 C24 . . . . -0.3(6) ?
B1 N1 C25 C24 . . . . -176.7(4) ?
C23 C24 C25 N1 . . . . 0.6(7) ?
C1 B1 C31 C32 . . . . 176.5(3) ?
C41 B1 C31 C32 . . . . 44.3(5) ?
N1 B1 C31 C32 . . . . -70.9(4) ?
C1 B1 C31 C36 . . . . -7.1(6) ?
C41 B1 C31 C36 . . . . -139.3(4) ?
N1 B1 C31 C36 . . . . 105.5(4) ?
C36 C31 C32 F32 . . . . -176.6(3) ?
B1 C31 C32 F32 . . . . 0.3(5) ?
C36 C31 C32 C33 . . . . 3.8(6) ?
B1 C31 C32 C33 . . . . -179.3(4) ?
F32 C32 C33 F33 . . . . -0.3(6) ?
C31 C32 C33 F33 . . . . 179.4(4) ?
F32 C32 C33 C34 . . . . 180.0(4) ?
C31 C32 C33 C34 . . . . -0.4(7) ?
F33 C33 C34 F34 . . . . -0.4(6) ?
C32 C33 C34 F34 . . . . 179.4(4) ?
F33 C33 C34 C35 . . . . 178.3(4) ?
C32 C33 C34 C35 . . . . -2.0(6) ?
F34 C34 C35 F35 . . . . 1.7(6) ?
C33 C34 C35 F35 . . . . -177.0(4) ?
F34 C34 C35 C36 . . . . 179.2(4) ?
C33 C34 C35 C36 . . . . 0.5(6) ?
F35 C35 C36 F36 . . . . 0.5(5) ?
C34 C35 C36 F36 . . . . -177.0(4) ?
F35 C35 C36 C31 . . . . -179.1(4) ?
C34 C35 C36 C31 . . . . 3.4(6) ?
C32 C31 C36 F36 . . . . 175.2(3) ?
B1 C31 C36 F36 . . . . -1.5(6) ?
C32 C31 C36 C35 . . . . -5.3(6) ?
B1 C31 C36 C35 . . . . 178.0(4) ?
C1 B1 C41 C46 . . . . -108.1(4) ?
C31 B1 C41 C46 . . . . 26.2(5) ?
N1 B1 C41 C46 . . . . 137.5(4) ?
C1 B1 C41 C42 . . . . 62.5(4) ?
C31 B1 C41 C42 . . . . -163.1(3) ?
N1 B1 C41 C42 . . . . -51.9(4) ?
C46 C41 C42 F42 . . . . 178.4(3) ?
B1 C41 C42 F42 . . . . 6.5(5) ?
C46 C41 C42 C43 . . . . -1.4(5) ?
B1 C41 C42 C43 . . . . -173.4(4) ?
F42 C42 C43 F43 . . . . 1.5(5) ?
C41 C42 C43 F43 . . . . -178.7(3) ?
F42 C42 C43 C44 . . . . -178.0(3) ?
C41 C42 C43 C44 . . . . 1.9(6) ?
F43 C43 C44 F44 . . . . -0.8(6) ?
C42 C43 C44 F44 . . . . 178.6(4) ?
F43 C43 C44 C45 . . . . 179.4(3) ?
C42 C43 C44 C45 . . . . -1.1(6) ?
F44 C44 C45 F45 . . . . 0.2(6) ?
C43 C44 C45 F45 . . . . 179.9(3) ?
F44 C44 C45 C46 . . . . -179.6(3) ?
C43 C44 C45 C46 . . . . 0.2(6) ?
C42 C41 C46 F46 . . . . -179.2(3) ?
B1 C41 C46 F46 . . . . -7.9(5) ?
C42 C41 C46 C45 . . . . 0.4(5) ?
B1 C41 C46 C45 . . . . 171.8(4) ?
F45 C45 C46 F46 . . . . 0.1(5) ?
C44 C45 C46 F46 . . . . 179.8(3) ?
F45 C45 C46 C41 . . . . -179.6(3) ?
C44 C45 C46 C41 . . . . 0.2(6) ?

_shelx_res_file                  
;


    erk9164.res created by SHELXL-2014/7


TITL erk9164.res in P-1
CELL  1.54178  10.2284  11.0264  12.5397   88.589   80.364   79.511
ZERR    2.000   0.0012   0.0013   0.0013    0.008    0.007    0.008
LATT  1

SFAC C  H  B  N  F  Cl
UNIT 58  42  2  2  20  2
SIZE 0.02 0.06 0.10
TEMP -173.150
ACTA
CONF

L.S. 25
BOND $H
FMAP 2
PLAN 10

OMIT     0   0   1
OMIT    -3   0  13
OMIT    -2   0  13
OMIT    -1   7   9
OMIT    -1   6  12
OMIT     1   4  12
OMIT     0 -12   5
OMIT    -1   7  10

ABIN
WGHT    0.070900
EXTI    0.004635
FVAR       0.87721   0.59976
B1    3    0.310600    0.294874    0.683058    11.00000    0.03902    0.04678 =
         0.03614   -0.00928    0.00348   -0.00351
N1    4    0.376028    0.234776    0.560698    11.00000    0.03686    0.04218 =
         0.03975   -0.00371    0.00190   -0.00248
C1    1    0.253656    0.181991    0.751834    11.00000    0.03997    0.03965 =
         0.04066   -0.00191    0.00260   -0.00534
AFIX  23
H1A   2    0.175770    0.167032    0.719901    11.00000   -1.20000
H1B   2    0.324620    0.107811    0.735522    11.00000   -1.20000
AFIX   0
C2    1    0.207987    0.184319    0.876686    11.00000    0.03537    0.04237 =
         0.04074   -0.00257    0.00328   -0.00611
C3    1    0.134051    0.313054    0.920422    11.00000    0.04296    0.03913 =
         0.04480   -0.00105   -0.00029   -0.00504
AFIX  23
H3A   2    0.192977    0.374190    0.897645    11.00000   -1.20000
H3B   2    0.051429    0.336973    0.887818    11.00000   -1.20000
AFIX   0
C4    1    0.095865    0.317278    1.041673    11.00000    0.04967    0.03496 =
         0.04038   -0.00253   -0.00165   -0.00833
C5    1    0.211203    0.273185    1.101949    11.00000    0.04536    0.05739 =
         0.04295   -0.00757   -0.00147   -0.00936
AFIX  23
H5A   2    0.175649    0.263642    1.179526    11.00000   -1.20000
H5B   2    0.270944    0.335163    1.095863    11.00000   -1.20000
AFIX   0
C6    1    0.291338    0.150680    1.056176    11.00000    0.03829    0.05626 =
         0.04725   -0.00376   -0.00711   -0.00860
C7    1    0.331435    0.147301    0.935695    11.00000    0.03747    0.04409 =
         0.04595   -0.00457    0.00077   -0.00479
AFIX  23
H7A   2    0.378212    0.063041    0.912753    11.00000   -1.20000
H7B   2    0.395490    0.204353    0.914240    11.00000   -1.20000
AFIX   0

SIMU 0.02 0.04 0.9 C8 > C10A
SAME C8 C9A Cl1A C10A
SADI C8 C9
SADI C9 C10
SADI C9 Cl1
ISOR 0.005 C9 > C10A

DFIX 1.69 C9 Cl1
DFIX 1.69 C9A Cl1A
DFIX 1.40 C9 C10
DFIX 1.40 C9A c10A

C8    1    0.108689    0.093319    0.905647    11.00000    0.03859    0.04699 =
         0.04509    0.00044    0.00189   -0.00963
PART 1 21
AFIX  23
H8A   2    0.086479    0.088852    0.985413    21.00000   -1.20000
H8B   2    0.024139    0.127239    0.878340    21.00000   -1.20000
AFIX  23
PART 2 -21
H8C   2    0.106395    0.073060    0.983214   -21.00000   -1.20000
H8D   2    0.017788    0.138520    0.898127   -21.00000   -1.20000
AFIX   0
PART 0
PART 1 21
C9    1    0.159441   -0.036888    0.861242    21.00000    0.04212    0.04043 =
         0.04830   -0.00194    0.00474   -0.01267
CL1   6    0.111464   -0.070181    0.737495    21.00000    0.07448    0.05600 =
         0.05796   -0.01272   -0.00076   -0.02554
C10   1    0.257606   -0.135044    0.884780    21.00000    0.02935    0.00599 =
         0.02370   -0.00627   -0.00130    0.00318
AFIX  93
H10A  2    0.308858   -0.126301    0.939781    21.00000   -1.20000
H10B  2    0.273060   -0.210487    0.845774    21.00000   -1.20000
AFIX   0
PART 2 -21
C9A   1    0.129816   -0.023821    0.846459   -21.00000    0.05521    0.05450 =
         0.05297    0.00117   -0.00089   -0.01423
CL1A  6    0.247638   -0.131901    0.896938   -21.00000    0.09679    0.07896 =
         0.12368    0.00328   -0.01329   -0.02141
C10A  1    0.061542   -0.057776    0.769336   -21.00000    0.05473    0.06324 =
         0.07820    0.00680   -0.01161   -0.01966
AFIX  93
H10C  2   -0.010911   -0.001126    0.747796   -21.00000   -1.20000
H10D  2    0.086968   -0.137814    0.737755   -21.00000   -1.20000
AFIX   0
PART 0

C11   1   -0.028042    0.355761    1.091484    11.00000    0.04294    0.04820 =
         0.03663   -0.00759    0.00202   -0.00306
AFIX  93
H11A  2   -0.098219    0.382533    1.050683    11.00000   -1.20000
H11B  2   -0.047395    0.356795    1.168277    11.00000   -1.20000
AFIX   0
C12   1    0.319836    0.053898    1.117364    11.00000    0.05362    0.06739 =
         0.04830   -0.00199   -0.00861   -0.00193
AFIX  93
H12A  2    0.367691   -0.021965    1.085308    11.00000   -1.20000
H12B  2    0.292541    0.059934    1.193566    11.00000   -1.20000
AFIX   0
C21   1    0.312749    0.156081    0.517358    11.00000    0.03968    0.05084 =
         0.04158   -0.00705   -0.00096   -0.00278
AFIX  43
H21   2    0.234770    0.132976    0.559080    11.00000   -1.20000
AFIX   0
C22   1    0.356928    0.108090    0.415061    11.00000    0.05107    0.05126 =
         0.04491   -0.01560   -0.00122    0.00128
AFIX  43
H22   2    0.310016    0.052468    0.387179    11.00000   -1.20000
AFIX   0
C23   1    0.469659    0.140733    0.352684    11.00000    0.05910    0.06066 =
         0.04481   -0.01241    0.00229    0.00214
AFIX  43
H23   2    0.501088    0.109021    0.281418    11.00000   -1.20000
AFIX   0
C24   1    0.535541    0.221127    0.397170    11.00000    0.05424    0.06188 =
         0.04317   -0.00945    0.01330   -0.00837
AFIX  43
H24   2    0.614105    0.244798    0.356944    11.00000   -1.20000
AFIX   0
C25   1    0.485901    0.266630    0.500692    11.00000    0.05002    0.05005 =
         0.04660   -0.00927    0.00437   -0.00766
AFIX  43
H25   2    0.531169    0.322359    0.530325    11.00000   -1.20000
AFIX   0
C31   1    0.195247    0.411096    0.652454    11.00000    0.04046    0.04241 =
         0.03531   -0.01083    0.00326   -0.00649
F32   5    0.366761    0.518911    0.572147    11.00000    0.04233    0.04976 =
         0.05627    0.00885    0.00015   -0.00570
C32   1    0.233436    0.513950    0.599530    11.00000    0.03959    0.04904 =
         0.04336   -0.00670   -0.00186   -0.00533
F33   5    0.193468    0.711927    0.520802    11.00000    0.06932    0.05127 =
         0.06189    0.01210   -0.01217   -0.00501
C33   1    0.146196    0.615809    0.571394    11.00000    0.04798    0.04625 =
         0.04518   -0.00186   -0.00418   -0.00192
F34   5   -0.077275    0.717063    0.570389    11.00000    0.06172    0.06382 =
         0.06658   -0.00207   -0.01875    0.01228
C34   1    0.009832    0.618329    0.596042    11.00000    0.04576    0.05087 =
         0.04465   -0.00588   -0.00701    0.01045
F35   5   -0.168847    0.517513    0.664886    11.00000    0.03962    0.07917 =
         0.05436   -0.01022   -0.00635    0.00005
C35   1   -0.035188    0.517881    0.644929    11.00000    0.03339    0.06039 =
         0.04266   -0.01257   -0.00009   -0.00002
F36   5   -0.000752    0.321806    0.712681    11.00000    0.04117    0.05787 =
         0.05751   -0.00266   -0.00364   -0.01190
C36   1    0.056344    0.416683    0.669397    11.00000    0.04037    0.04653 =
         0.04164   -0.00900   -0.00067   -0.00409
C41   1    0.432510    0.338142    0.733891    11.00000    0.03780    0.03778 =
         0.03721   -0.00204    0.00257   -0.00344
F42   5    0.575042    0.144889    0.688888    11.00000    0.04393    0.03891 =
         0.06524   -0.00576   -0.00201   -0.00270
C42   1    0.553991    0.256751    0.737682    11.00000    0.04102    0.03609 =
         0.04498   -0.00408    0.00387   -0.00539
F43   5    0.770765    0.196136    0.784757    11.00000    0.03862    0.05182 =
         0.08802    0.00350   -0.01306   -0.00314
C43   1    0.657063    0.280173    0.787991    11.00000    0.03412    0.04378 =
         0.05918    0.00418   -0.00011   -0.00436
F44   5    0.739348    0.414319    0.893850    11.00000    0.04841    0.06971 =
         0.07524   -0.00293   -0.02114   -0.01462
C44   1    0.642143    0.389386    0.842014    11.00000    0.04020    0.05403 =
         0.05974    0.00287   -0.00739   -0.01332
F45   5    0.507183    0.582302    0.895499    11.00000    0.05301    0.05568 =
         0.06551   -0.01788   -0.00686   -0.01227
C45   1    0.525214    0.474376    0.843270    11.00000    0.04462    0.04442 =
         0.04648   -0.00959    0.00020   -0.00787
F46   5    0.314412    0.536829    0.796512    11.00000    0.03945    0.04544 =
         0.05134   -0.01146   -0.00044   -0.00348
C46   1    0.425272    0.446943    0.789918    11.00000    0.03312    0.04060 =
         0.04094   -0.00416    0.00343   -0.00212

HKLF 4

REM  erk9164.res in P-1
REM R1 =  0.0570 for    2842 Fo > 4sig(Fo)  and  0.1027 for all    4780 data
REM    408 parameters refined using     64 restraints

END

WGHT      0.0699      0.0000

REM Highest difference peak  0.267,  deepest hole -0.255,  1-sigma level  0.059
Q1    1   0.1659 -0.0967  0.7928  11.00000  0.05    0.27
Q2    1  -0.1456  0.3525  0.7141  11.00000  0.05    0.25
Q3    1   0.5448  0.3420  0.5596  11.00000  0.05    0.25
Q4    1   0.2997 -0.0390  0.9186  11.00000  0.05    0.23
Q5    1   0.2596 -0.1319  0.9851  11.00000  0.05    0.22
Q6    1   0.7919  0.1197  0.7202  11.00000  0.05    0.22
Q7    1   0.1951  0.3011  1.1632  11.00000  0.05    0.22
Q8    1   0.3343 -0.0633  1.0206  11.00000  0.05    0.22
Q9    1   0.3955  0.5625  0.4830  11.00000  0.05    0.21
Q10   1   0.0256  0.2776  0.7803  11.00000  0.05    0.21
;
_shelx_res_checksum              11049

_shelx_fab_file                  
;
    1    0    0      3.95      0.00
    2    0    0      2.69      0.00
    3    0    0      1.42      0.00
    4    0    0      0.61      0.00
    5    0    0      0.18      0.00
    6    0    0     -0.12      0.00
    7    0    0     -0.38      0.00
    8    0    0     -0.49      0.00
    9    0    0     -0.40      0.00
   10    0    0     -0.19      0.00
   11    0    0      0.00      0.00
  -11    1    0      0.24      0.00
  -10    1    0      0.12      0.00
   -9    1    0     -0.14      0.00
   -8    1    0     -0.40      0.00
   -7    1    0     -0.53      0.00
   -6    1    0     -0.47      0.00
   -5    1    0     -0.32      0.00
   -4    1    0     -0.08      0.00
   -3    1    0      0.49      0.00
   -2    1    0      1.57      0.00
   -1    1    0      2.94      0.00
    1    1    0      3.97      0.00
    2    1    0      3.14      0.00
    3    1    0      2.03      0.00
    4    1    0      1.19      0.00
    5    1    0      0.71      0.00
    6    1    0      0.36      0.00
    7    1    0     -0.02      0.00
    8    1    0     -0.35      0.00
    9    1    0     -0.48      0.00
   10    1    0     -0.42      0.00
   11    1    0     -0.27      0.00
  -11    2    0      0.34      0.00
  -10    2    0      0.33      0.00
   -9    2    0      0.14      0.00
   -8    2    0     -0.16      0.00
   -7    2    0     -0.42      0.00
   -6    2    0     -0.53      0.00
   -5    2    0     -0.53      0.00
   -4    2    0     -0.49      0.00
   -3    2    0     -0.26      0.00
   -2    2    0      0.40      0.00
   -1    2    0      1.50      0.00
    0    2    0      2.60      0.00
    1    2    0      3.10      0.00
    2    2    0      2.80      0.00
    3    2    0      2.06      0.00
    4    2    0      1.41      0.00
    5    2    0      1.03      0.00
    6    2    0      0.76      0.00
    7    2    0      0.40      0.00
    8    2    0     -0.03      0.00
    9    2    0     -0.34      0.00
   10    2    0     -0.45      0.00
   11    2    0     -0.39      0.00
  -10    3    0      0.37      0.00
   -9    3    0      0.30      0.00
   -8    3    0      0.08      0.00
   -7    3    0     -0.19      0.00
   -6    3    0     -0.36      0.00
   -5    3    0     -0.44      0.00
   -4    3    0     -0.51      0.00
   -3    3    0     -0.54      0.00
   -2    3    0     -0.30      0.00
   -1    3    0      0.36      0.00
    0    3    0      1.26      0.00
    1    3    0      1.93      0.00
    2    3    0      2.04      0.00
    3    3    0      1.70      0.00
    4    3    0      1.30      0.00
    5    3    0      1.08      0.00
    6    3    0      0.95      0.00
    7    3    0      0.70      0.00
    8    3    0      0.32      0.00
    9    3    0     -0.06      0.00
   10    3    0     -0.28      0.00
   11    3    0     -0.32      0.00
  -10    4    0      0.29      0.00
   -9    4    0      0.33      0.00
   -8    4    0      0.22      0.00
   -7    4    0      0.03      0.00
   -6    4    0     -0.14      0.00
   -5    4    0     -0.24      0.00
   -4    4    0     -0.33      0.00
   -3    4    0     -0.45      0.00
   -2    4    0     -0.48      0.00
   -1    4    0     -0.21      0.00
    0    4    0      0.38      0.00
    1    4    0      1.00      0.00
    2    4    0      1.32      0.00
    3    4    0      1.27      0.00
    4    4    0      1.08      0.00
    5    4    0      0.98      0.00
    6    4    0      0.95      0.00
    7    4    0      0.83      0.00
    8    4    0      0.54      0.00
    9    4    0      0.20      0.00
   10    4    0     -0.04      0.00
   11    4    0     -0.14      0.00
  -10    5    0      0.17      0.00
   -9    5    0      0.26      0.00
   -8    5    0      0.26      0.00
   -7    5    0      0.16      0.00
   -6    5    0      0.03      0.00
   -5    5    0     -0.07      0.00
   -4    5    0     -0.16      0.00
   -3    5    0     -0.30      0.00
   -2    5    0     -0.43      0.00
   -1    5    0     -0.38      0.00
    0    5    0     -0.06      0.00
    1    5    0      0.42      0.00
    2    5    0      0.79      0.00
    3    5    0      0.91      0.00
    4    5    0      0.85      0.00
    5    5    0      0.81      0.00
    6    5    0      0.83      0.00
    7    5    0      0.79      0.00
    8    5    0      0.60      0.00
    9    5    0      0.32      0.00
   10    5    0      0.10      0.00
   11    5    0      0.00      0.00
   -9    6    0      0.18      0.00
   -8    6    0      0.25      0.00
   -7    6    0      0.24      0.00
   -6    6    0      0.15      0.00
   -5    6    0      0.04      0.00
   -4    6    0     -0.08      0.00
   -3    6    0     -0.23      0.00
   -2    6    0     -0.38      0.00
   -1    6    0     -0.43      0.00
    0    6    0     -0.28      0.00
    1    6    0      0.05      0.00
    2    6    0      0.39      0.00
    3    6    0      0.56      0.00
    4    6    0      0.57      0.00
    5    6    0      0.56      0.00
    6    6    0      0.59      0.00
    7    6    0      0.61      0.00
    8    6    0      0.51      0.00
    9    6    0      0.31      0.00
   10    6    0      0.12      0.00
   11    6    0      0.03      0.00
   -8    7    0      0.21      0.00
   -7    7    0      0.27      0.00
   -6    7    0      0.24      0.00
   -5    7    0      0.13      0.00
   -4    7    0     -0.02      0.00
   -3    7    0     -0.18      0.00
   -2    7    0     -0.34      0.00
   -1    7    0     -0.43      0.00
    0    7    0     -0.38      0.00
    1    7    0     -0.17      0.00
    2    7    0      0.07      0.00
    3    7    0      0.22      0.00
    4    7    0      0.23      0.00
    5    7    0      0.22      0.00
    6    7    0      0.27      0.00
    7    7    0      0.35      0.00
    8    7    0      0.35      0.00
    9    7    0      0.23      0.00
   10    7    0      0.07      0.00
   11    7    0     -0.01      0.00
   -8    8    0      0.16      0.00
   -7    8    0      0.25      0.00
   -6    8    0      0.27      0.00
   -5    8    0      0.21      0.00
   -4    8    0      0.07      0.00
   -3    8    0     -0.09      0.00
   -2    8    0     -0.23      0.00
   -1    8    0     -0.33      0.00
    0    8    0     -0.32      0.00
    1    8    0     -0.22      0.00
    2    8    0     -0.07      0.00
    3    8    0     -0.01      0.00
    4    8    0     -0.05      0.00
    5    8    0     -0.10      0.00
    6    8    0     -0.06      0.00
    7    8    0      0.08      0.00
    8    8    0      0.18      0.00
    9    8    0      0.16      0.00
   10    8    0      0.05      0.00
   -7    9    0      0.18      0.00
   -6    9    0      0.23      0.00
   -5    9    0      0.21      0.00
   -4    9    0      0.12      0.00
   -3    9    0      0.01      0.00
   -2    9    0     -0.09      0.00
   -1    9    0     -0.14      0.00
    0    9    0     -0.14      0.00
    1    9    0     -0.08      0.00
    2    9    0     -0.01      0.00
    3    9    0     -0.03      0.00
    4    9    0     -0.14      0.00
    5    9    0     -0.26      0.00
    6    9    0     -0.26      0.00
    7    9    0     -0.12      0.00
    8    9    0      0.05      0.00
    9    9    0      0.12      0.00
   10    9    0      0.07      0.00
   -5   10    0      0.15      0.00
   -4   10    0      0.11      0.00
   -3   10    0      0.04      0.00
   -2   10    0      0.00      0.00
   -1   10    0      0.00      0.00
    0   10    0      0.04      0.00
    1   10    0      0.10      0.00
    2   10    0      0.14      0.00
    3   10    0      0.10      0.00
    4   10    0     -0.05      0.00
    5   10    0     -0.23      0.00
    6   10    0     -0.30      0.00
    7   10    0     -0.19      0.00
    8   10    0     -0.01      0.00
    9   10    0      0.10      0.00
   -4   11    0      0.06      0.00
   -3   11    0      0.02      0.00
   -2   11    0      0.01      0.00
   -1   11    0      0.04      0.00
    0   11    0      0.11      0.00
    1   11    0      0.19      0.00
    2   11    0      0.24      0.00
    3   11    0      0.21      0.00
    4   11    0      0.08      0.00
    5   11    0     -0.11      0.00
    6   11    0     -0.22      0.00
    7   11    0     -0.17      0.00
    8   11    0     -0.02      0.00
   -2   12    0     -0.01      0.00
   -1   12    0      0.02      0.00
    0   12    0      0.08      0.00
    1   12    0      0.16      0.00
    2   12    0      0.22      0.00
    3   12    0      0.22      0.00
    4   12    0      0.14      0.00
    5   12    0     -0.01      0.00
    6   12    0     -0.12      0.00
    1   13    0      0.08      0.00
    2   13    0      0.13      0.00
    3   13    0      0.16      0.00
   -3  -13    1     -0.20      0.00
   -2  -13    1     -0.16      0.00
   -1  -13    1     -0.11      0.00
   -6  -12    1      0.13      0.00
   -5  -12    1      0.00      0.00
   -4  -12    1     -0.17      0.00
   -3  -12    1     -0.26      0.00
   -2  -12    1     -0.26      0.00
   -1  -12    1     -0.20      0.00
    0  -12    1     -0.15      0.00
    1  -12    1     -0.12      0.00
    2  -12    1     -0.10      0.00
   -8  -11    1      0.00      0.00
   -7  -11    1      0.16      0.00
   -6  -11    1      0.24      0.00
   -5  -11    1      0.14      0.00
   -4  -11    1     -0.05      0.00
   -3  -11    1     -0.20      0.00
   -2  -11    1     -0.23      0.00
   -1  -11    1     -0.19      0.00
    0  -11    1     -0.14      0.00
    1  -11    1     -0.12      0.00
    2  -11    1     -0.12      0.00
    3  -11    1     -0.12      0.00
    4  -11    1     -0.12      0.00
   -9  -10    1     -0.14      0.00
   -8  -10    1     -0.05      0.00
   -7  -10    1      0.14      0.00
   -6  -10    1      0.28      0.00
   -5  -10    1      0.26      0.00
   -4  -10    1      0.10      0.00
   -3  -10    1     -0.04      0.00
   -2  -10    1     -0.08      0.00
   -1  -10    1     -0.03      0.00
    0  -10    1      0.02      0.00
    1  -10    1      0.01      0.00
    2  -10    1     -0.04      0.00
    3  -10    1     -0.10      0.00
    4  -10    1     -0.16      0.00
    5  -10    1     -0.19      0.00
    6  -10    1     -0.17      0.00
   -9   -9    1     -0.17      0.00
   -8   -9    1     -0.16      0.00
   -7   -9    1     -0.01      0.00
   -6   -9    1      0.16      0.00
   -5   -9    1      0.20      0.00
   -4   -9    1      0.12      0.00
   -3   -9    1      0.04      0.00
   -2   -9    1      0.05      0.00
   -1   -9    1      0.16      0.00
    0   -9    1      0.25      0.00
    1   -9    1      0.24      0.00
    2   -9    1      0.15      0.00
    3   -9    1      0.02      0.00
    4   -9    1     -0.12      0.00
    5   -9    1     -0.23      0.00
    6   -9    1     -0.27      0.00
    7   -9    1     -0.22      0.00
  -10   -8    1     -0.06      0.00
   -9   -8    1     -0.20      0.00
   -8   -8    1     -0.28      0.00
   -7   -8    1     -0.24      0.00
   -6   -8    1     -0.12      0.00
   -5   -8    1     -0.06      0.00
   -4   -8    1     -0.09      0.00
   -3   -8    1     -0.10      0.00
   -2   -8    1      0.00      0.00
   -1   -8    1      0.19      0.00
    0   -8    1      0.37      0.00
    1   -8    1      0.42      0.00
    2   -8    1      0.33      0.00
    3   -8    1      0.17      0.00
    4   -8    1     -0.01      0.00
    5   -8    1     -0.19      0.00
    6   -8    1     -0.30      0.00
    7   -8    1     -0.31      0.00
    8   -8    1     -0.24      0.00
  -10   -7    1     -0.06      0.00
   -9   -7    1     -0.22      0.00
   -8   -7    1     -0.39      0.00
   -7   -7    1     -0.47      0.00
   -6   -7    1     -0.45      0.00
   -5   -7    1     -0.43      0.00
   -4   -7    1     -0.45      0.00
   -3   -7    1     -0.44      0.00
   -2   -7    1     -0.29      0.00
   -1   -7    1      0.00      0.00
    0   -7    1      0.29      0.00
    1   -7    1      0.42      0.00
    2   -7    1      0.38      0.00
    3   -7    1      0.24      0.00
    4   -7    1      0.08      0.00
    5   -7    1     -0.10      0.00
    6   -7    1     -0.25      0.00
    7   -7    1     -0.34      0.00
    8   -7    1     -0.32      0.00
  -11   -6    1     -0.01      0.00
  -10   -6    1     -0.07      0.00
   -9   -6    1     -0.24      0.00
   -8   -6    1     -0.46      0.00
   -7   -6    1     -0.63      0.00
   -6   -6    1     -0.70      0.00
   -5   -6    1     -0.73      0.00
   -4   -6    1     -0.80      0.00
   -3   -6    1     -0.82      0.00
   -2   -6    1     -0.68      0.00
   -1   -6    1     -0.34      0.00
    0   -6    1      0.06      0.00
    1   -6    1      0.31      0.00
    2   -6    1      0.33      0.00
    3   -6    1      0.23      0.00
    4   -6    1      0.12      0.00
    5   -6    1      0.00      0.00
    6   -6    1     -0.14      0.00
    7   -6    1     -0.28      0.00
    8   -6    1     -0.34      0.00
    9   -6    1     -0.28      0.00
  -11   -5    1      0.03      0.00
  -10   -5    1     -0.03      0.00
   -9   -5    1     -0.21      0.00
   -8   -5    1     -0.46      0.00
   -7   -5    1     -0.69      0.00
   -6   -5    1     -0.82      0.00
   -5   -5    1     -0.90      0.00
   -4   -5    1     -1.02      0.00
   -3   -5    1     -1.15      0.00
   -2   -5    1     -1.11      0.00
   -1   -5    1     -0.77      0.00
    0   -5    1     -0.27      0.00
    1   -5    1      0.14      0.00
    2   -5    1      0.29      0.00
    3   -5    1      0.25      0.00
    4   -5    1      0.17      0.00
    5   -5    1      0.12      0.00
    6   -5    1      0.03      0.00
    7   -5    1     -0.14      0.00
    8   -5    1     -0.29      0.00
    9   -5    1     -0.33      0.00
   10   -5    1     -0.23      0.00
  -11   -4    1      0.16      0.00
  -10   -4    1      0.11      0.00
   -9   -4    1     -0.07      0.00
   -8   -4    1     -0.35      0.00
   -7   -4    1     -0.64      0.00
   -6   -4    1     -0.83      0.00
   -5   -4    1     -0.96      0.00
   -4   -4    1     -1.17      0.00
   -3   -4    1     -1.46      0.00
   -2   -4    1     -1.63      0.00
   -1   -4    1     -1.42      0.00
    0   -4    1     -0.84      0.00
    1   -4    1     -0.19      0.00
    2   -4    1      0.20      0.00
    3   -4    1      0.29      0.00
    4   -4    1      0.28      0.00
    5   -4    1      0.28      0.00
    6   -4    1      0.25      0.00
    7   -4    1      0.09      0.00
    8   -4    1     -0.15      0.00
    9   -4    1     -0.32      0.00
   10   -4    1     -0.31      0.00
  -11   -3    1      0.30      0.00
  -10   -3    1      0.29      0.00
   -9   -3    1      0.15      0.00
   -8   -3    1     -0.12      0.00
   -7   -3    1     -0.44      0.00
   -6   -3    1     -0.71      0.00
   -5   -3    1     -0.92      0.00
   -4   -3    1     -1.24      0.00
   -3   -3    1     -1.75      0.00
   -2   -3    1     -2.25      0.00
   -1   -3    1     -2.34      0.00
    0   -3    1     -1.83      0.00
    1   -3    1     -0.97      0.00
    2   -3    1     -0.22      0.00
    3   -3    1      0.17      0.00
    4   -3    1      0.30      0.00
    5   -3    1      0.38      0.00
    6   -3    1      0.44      0.00
    7   -3    1      0.34      0.00
    8   -3    1      0.07      0.00
    9   -3    1     -0.22      0.00
   10   -3    1     -0.34      0.00
   11   -3    1     -0.29      0.00
  -11   -2    1      0.32      0.00
  -10   -2    1      0.39      0.00
   -9   -2    1      0.35      0.00
   -8   -2    1      0.17      0.00
   -7   -2    1     -0.12      0.00
   -6   -2    1     -0.41      0.00
   -5   -2    1     -0.68      0.00
   -4   -2    1     -1.10      0.00
   -3   -2    1     -1.82      0.00
   -2   -2    1     -2.72      0.00
   -1   -2    1     -3.28      0.00
    0   -2    1     -3.09      0.00
    1   -2    1     -2.19      0.00
    2   -2    1     -1.11      0.00
    3   -2    1     -0.34      0.00
    4   -2    1      0.05      0.00
    5   -2    1      0.27      0.00
    6   -2    1      0.45      0.00
    7   -2    1      0.50      0.00
    8   -2    1      0.32      0.00
    9   -2    1     -0.01      0.00
   10   -2    1     -0.26      0.00
   11   -2    1     -0.32      0.00
  -11   -1    1      0.17      0.00
  -10   -1    1      0.30      0.00
   -9   -1    1      0.39      0.00
   -8   -1    1      0.37      0.00
   -7   -1    1      0.23      0.00
   -6   -1    1      0.01      0.00
   -5   -1    1     -0.22      0.00
   -4   -1    1     -0.62      0.00
   -3   -1    1     -1.42      0.00
   -2   -1    1     -2.60      0.00
   -1   -1    1     -3.67      0.00
    0   -1    1     -4.00      0.00
    1   -1    1     -3.38      0.00
    2   -1    1     -2.22      0.00
    3   -1    1     -1.17      0.00
    4   -1    1     -0.51      0.00
    5   -1    1     -0.13      0.00
    6   -1    1      0.20      0.00
    7   -1    1      0.45      0.00
    8   -1    1      0.47      0.00
    9   -1    1      0.26      0.00
   10   -1    1     -0.02      0.00
   11   -1    1     -0.19      0.00
  -11    0    1     -0.06      0.00
  -10    0    1      0.05      0.00
   -9    0    1      0.23      0.00
   -8    0    1      0.38      0.00
   -7    0    1      0.43      0.00
   -6    0    1      0.38      0.00
   -5    0    1      0.28      0.00
   -4    0    1      0.05      0.00
   -3    0    1     -0.59      0.00
   -2    0    1     -1.76      0.00
   -1    0    1     -3.13      0.00
    0    0    1     -3.99      0.00
    1    0    1     -3.87      0.00
    2    0    1     -2.96      0.00
    3    0    1     -1.88      0.00
    4    0    1     -1.11      0.00
    5    0    1     -0.65      0.00
    6    0    1     -0.25      0.00
    7    0    1      0.16      0.00
    8    0    1      0.43      0.00
    9    0    1      0.44      0.00
   10    0    1      0.27      0.00
   11    0    1      0.07      0.00
  -11    1    1     -0.25      0.00
  -10    1    1     -0.20      0.00
   -9    1    1     -0.04      0.00
   -8    1    1      0.19      0.00
   -7    1    1      0.39      0.00
   -6    1    1      0.51      0.00
   -5    1    1      0.58      0.00
   -4    1    1      0.57      0.00
   -3    1    1      0.25      0.00
   -2    1    1     -0.60      0.00
   -1    1    1     -1.88      0.00
    0    1    1     -3.01      0.00
    1    1    1     -3.39      0.00
    2    1    1     -2.93      0.00
    3    1    1     -2.10      0.00
    4    1    1     -1.42      0.00
    5    1    1     -1.03      0.00
    6    1    1     -0.70      0.00
    7    1    1     -0.27      0.00
    8    1    1      0.18      0.00
    9    1    1      0.44      0.00
   10    1    1      0.45      0.00
   11    1    1      0.32      0.00
   12    1    1      0.17      0.00
  -11    2    1     -0.30      0.00
  -10    2    1     -0.34      0.00
   -9    2    1     -0.26      0.00
   -8    2    1     -0.05      0.00
   -7    2    1      0.20      0.00
   -6    2    1      0.39      0.00
   -5    2    1      0.55      0.00
   -4    2    1      0.69      0.00
   -3    2    1      0.70      0.00
   -2    2    1      0.30      0.00
   -1    2    1     -0.59      0.00
    0    2    1     -1.65      0.00
    1    2    1     -2.31      0.00
    2    2    1     -2.28      0.00
    3    2    1     -1.80      0.00
    4    2    1     -1.34      0.00
    5    2    1     -1.12      0.00
    6    2    1     -0.96      0.00
    7    2    1     -0.64      0.00
    8    2    1     -0.18      0.00
    9    2    1      0.22      0.00
   10    2    1      0.41      0.00
   11    2    1      0.40      0.00
   12    2    1      0.28      0.00
  -10    3    1     -0.31      0.00
   -9    3    1     -0.32      0.00
   -8    3    1     -0.20      0.00
   -7    3    1      0.00      0.00
   -6    3    1      0.18      0.00
   -5    3    1      0.32      0.00
   -4    3    1      0.50      0.00
   -3    3    1      0.67      0.00
   -2    3    1      0.64      0.00
   -1    3    1      0.20      0.00
    0    3    1     -0.56      0.00
    1    3    1     -1.23      0.00
    2    3    1     -1.47      0.00
    3    3    1     -1.30      0.00
    4    3    1     -1.06      0.00
    5    3    1     -0.98      0.00
    6    3    1     -1.00      0.00
    7    3    1     -0.86      0.00
    8    3    1     -0.50      0.00
    9    3    1     -0.08      0.00
   10    3    1      0.20      0.00
   11    3    1      0.28      0.00
   12    3    1      0.24      0.00
  -10    4    1     -0.19      0.00
   -9    4    1     -0.24      0.00
   -8    4    1     -0.21      0.00
   -7    4    1     -0.11      0.00
   -6    4    1      0.01      0.00
   -5    4    1      0.10      0.00
   -4    4    1      0.23      0.00
   -3    4    1      0.42      0.00
   -2    4    1      0.56      0.00
   -1    4    1      0.46      0.00
    0    4    1      0.04      0.00
    1    4    1     -0.50      0.00
    2    4    1     -0.83      0.00
    3    4    1     -0.87      0.00
    4    4    1     -0.78      0.00
    5    4    1     -0.78      0.00
    6    4    1     -0.87      0.00
    7    4    1     -0.88      0.00
    8    4    1     -0.66      0.00
    9    4    1     -0.32      0.00
   10    4    1     -0.03      0.00
   11    4    1      0.10      0.00
   12    4    1      0.10      0.00
   -9    5    1     -0.13      0.00
   -8    5    1     -0.16      0.00
   -7    5    1     -0.14      0.00
   -6    5    1     -0.08      0.00
   -5    5    1     -0.02      0.00
   -4    5    1      0.06      0.00
   -3    5    1      0.20      0.00
   -2    5    1      0.39      0.00
   -1    5    1      0.46      0.00
    0    5    1      0.28      0.00
    1    5    1     -0.08      0.00
    2    5    1     -0.41      0.00
    3    5    1     -0.54      0.00
    4    5    1     -0.53      0.00
    5    5    1     -0.55      0.00
    6    5    1     -0.65      0.00
    7    5    1     -0.72      0.00
    8    5    1     -0.62      0.00
    9    5    1     -0.38      0.00
   10    5    1     -0.14      0.00
   11    5    1     -0.01      0.00
   -9    6    1     -0.05      0.00
   -8    6    1     -0.12      0.00
   -7    6    1     -0.15      0.00
   -6    6    1     -0.15      0.00
   -5    6    1     -0.11      0.00
   -4    6    1     -0.03      0.00
   -3    6    1      0.09      0.00
   -2    6    1      0.25      0.00
   -1    6    1      0.38      0.00
    0    6    1      0.35      0.00
    1    6    1      0.14      0.00
    2    6    1     -0.11      0.00
    3    6    1     -0.26      0.00
    4    6    1     -0.27      0.00
    5    6    1     -0.27      0.00
    6    6    1     -0.35      0.00
    7    6    1     -0.45      0.00
    8    6    1     -0.44      0.00
    9    6    1     -0.30      0.00
   10    6    1     -0.12      0.00
   11    6    1     -0.01      0.00
   -8    7    1     -0.09      0.00
   -7    7    1     -0.17      0.00
   -6    7    1     -0.20      0.00
   -5    7    1     -0.17      0.00
   -4    7    1     -0.09      0.00
   -3    7    1      0.01      0.00
   -2    7    1      0.14      0.00
   -1    7    1      0.26      0.00
    0    7    1      0.30      0.00
    1    7    1      0.20      0.00
    2    7    1      0.05      0.00
    3    7    1     -0.04      0.00
    4    7    1     -0.03      0.00
    5    7    1      0.01      0.00
    6    7    1     -0.03      0.00
    7    7    1     -0.15      0.00
    8    7    1     -0.22      0.00
    9    7    1     -0.17      0.00
   10    7    1     -0.05      0.00
   11    7    1      0.03      0.00
   -7    8    1     -0.15      0.00
   -6    8    1     -0.20      0.00
   -5    8    1     -0.19      0.00
   -4    8    1     -0.11      0.00
   -3    8    1     -0.02      0.00
   -2    8    1      0.06      0.00
   -1    8    1      0.13      0.00
    0    8    1      0.15      0.00
    1    8    1      0.12      0.00
    2    8    1      0.05      0.00
    3    8    1      0.04      0.00
    4    8    1      0.11      0.00
    5    8    1      0.20      0.00
    6    8    1      0.20      0.00
    7    8    1      0.09      0.00
    8    8    1     -0.04      0.00
    9    8    1     -0.07      0.00
   10    8    1     -0.01      0.00
   -6    9    1     -0.16      0.00
   -5    9    1     -0.14      0.00
   -4    9    1     -0.07      0.00
   -3    9    1      0.01      0.00
   -2    9    1      0.05      0.00
   -1    9    1      0.04      0.00
    0    9    1      0.01      0.00
    1    9    1     -0.03      0.00
    2    9    1     -0.06      0.00
    3    9    1     -0.03      0.00
    4    9    1      0.09      0.00
    5    9    1      0.24      0.00
    6    9    1      0.29      0.00
    7    9    1      0.21      0.00
    8    9    1      0.05      0.00
    9    9    1     -0.04      0.00
   10    9    1     -0.02      0.00
   -5   10    1     -0.08      0.00
   -4   10    1     -0.01      0.00
   -3   10    1      0.07      0.00
   -2   10    1      0.09      0.00
   -1   10    1      0.03      0.00
    0   10    1     -0.06      0.00
    1   10    1     -0.13      0.00
    2   10    1     -0.16      0.00
    3   10    1     -0.12      0.00
    4   10    1      0.01      0.00
    5   10    1      0.17      0.00
    6   10    1      0.26      0.00
    7   10    1      0.21      0.00
    8   10    1      0.06      0.00
    9   10    1     -0.05      0.00
   -4   11    1      0.01      0.00
   -3   11    1      0.08      0.00
   -2   11    1      0.11      0.00
   -1   11    1      0.06      0.00
    0   11    1     -0.04      0.00
    1   11    1     -0.14      0.00
    2   11    1     -0.19      0.00
    3   11    1     -0.16      0.00
    4   11    1     -0.05      0.00
    5   11    1      0.09      0.00
    6   11    1      0.19      0.00
    7   11    1      0.17      0.00
    8   11    1      0.04      0.00
   -2   12    1      0.08      0.00
   -1   12    1      0.06      0.00
    0   12    1     -0.02      0.00
    1   12    1     -0.10      0.00
    2   12    1     -0.15      0.00
    3   12    1     -0.14      0.00
    4   12    1     -0.07      0.00
    5   12    1      0.05      0.00
    6   12    1      0.14      0.00
    1   13    1     -0.05      0.00
    2   13    1     -0.10      0.00
    3   13    1     -0.10      0.00
   -6  -12    2     -0.14      0.00
   -5  -12    2     -0.02      0.00
   -4  -12    2      0.15      0.00
   -3  -12    2      0.24      0.00
   -2  -12    2      0.23      0.00
   -1  -12    2      0.18      0.00
    0  -12    2      0.17      0.00
    1  -12    2      0.18      0.00
    2  -12    2      0.17      0.00
   -7  -11    2     -0.13      0.00
   -6  -11    2     -0.23      0.00
   -5  -11    2     -0.16      0.00
   -4  -11    2      0.01      0.00
   -3  -11    2      0.14      0.00
   -2  -11    2      0.16      0.00
   -1  -11    2      0.12      0.00
    0  -11    2      0.10      0.00
    1  -11    2      0.13      0.00
    2  -11    2      0.17      0.00
    3  -11    2      0.18      0.00
    4  -11    2      0.15      0.00
   -8  -10    2      0.11      0.00
   -7  -10    2     -0.05      0.00
   -6  -10    2     -0.20      0.00
   -5  -10    2     -0.22      0.00
   -4  -10    2     -0.10      0.00
   -3  -10    2      0.01      0.00
   -2  -10    2      0.02      0.00
   -1  -10    2     -0.05      0.00
    0  -10    2     -0.09      0.00
    1  -10    2     -0.06      0.00
    2  -10    2      0.02      0.00
    3  -10    2      0.11      0.00
    4  -10    2      0.16      0.00
    5  -10    2      0.19      0.00
    6  -10    2      0.17      0.00
   -9   -9    2      0.17      0.00
   -8   -9    2      0.21      0.00
   -7   -9    2      0.12      0.00
   -6   -9    2     -0.02      0.00
   -5   -9    2     -0.08      0.00
   -4   -9    2     -0.03      0.00
   -3   -9    2      0.02      0.00
   -2   -9    2     -0.03      0.00
   -1   -9    2     -0.16      0.00
    0   -9    2     -0.28      0.00
    1   -9    2     -0.28      0.00
    2   -9    2     -0.19      0.00
    3   -9    2     -0.05      0.00
    4   -9    2      0.09      0.00
    5   -9    2      0.20      0.00
    6   -9    2      0.26      0.00
    7   -9    2      0.23      0.00
  -10   -8    2      0.03      0.00
   -9   -8    2      0.16      0.00
   -8   -8    2      0.29      0.00
   -7   -8    2      0.31      0.00
   -6   -8    2      0.26      0.00
   -5   -8    2      0.23      0.00
   -4   -8    2      0.25      0.00
   -3   -8    2      0.26      0.00
   -2   -8    2      0.15      0.00
   -1   -8    2     -0.07      0.00
    0   -8    2     -0.28      0.00
    1   -8    2     -0.37      0.00
    2   -8    2     -0.32      0.00
    3   -8    2     -0.18      0.00
    4   -8    2     -0.02      0.00
    5   -8    2      0.16      0.00
    6   -8    2      0.29      0.00
    7   -8    2      0.34      0.00
    8   -8    2      0.28      0.00
  -10   -7    2      0.01      0.00
   -9   -7    2      0.14      0.00
   -8   -7    2      0.32      0.00
   -7   -7    2      0.45      0.00
   -6   -7    2      0.51      0.00
   -5   -7    2      0.54      0.00
   -4   -7    2      0.60      0.00
   -3   -7    2      0.63      0.00
   -2   -7    2      0.50      0.00
   -1   -7    2      0.22      0.00
    0   -7    2     -0.08      0.00
    1   -7    2     -0.26      0.00
    2   -7    2     -0.28      0.00
    3   -7    2     -0.19      0.00
    4   -7    2     -0.07      0.00
    5   -7    2      0.08      0.00
    6   -7    2      0.24      0.00
    7   -7    2      0.37      0.00
    8   -7    2      0.37      0.00
  -11   -6    2     -0.02      0.00
  -10   -6    2      0.01      0.00
   -9   -6    2      0.12      0.00
   -8   -6    2      0.31      0.00
   -7   -6    2      0.50      0.00
   -6   -6    2      0.63      0.00
   -5   -6    2      0.74      0.00
   -4   -6    2      0.86      0.00
   -3   -6    2      0.96      0.00
   -2   -6    2      0.88      0.00
   -1   -6    2      0.59      0.00
    0   -6    2      0.21      0.00
    1   -6    2     -0.07      0.00
    2   -6    2     -0.16      0.00
    3   -6    2     -0.13      0.00
    4   -6    2     -0.08      0.00
    5   -6    2     -0.01      0.00
    6   -6    2      0.11      0.00
    7   -6    2      0.27      0.00
    8   -6    2      0.36      0.00
    9   -6    2      0.32      0.00
  -11   -5    2     -0.06      0.00
  -10   -5    2     -0.03      0.00
   -9   -5    2      0.08      0.00
   -8   -5    2      0.27      0.00
   -7   -5    2      0.48      0.00
   -6   -5    2      0.64      0.00
   -5   -5    2      0.80      0.00
   -4   -5    2      0.99      0.00
   -3   -5    2      1.19      0.00
   -2   -5    2      1.24      0.00
   -1   -5    2      1.01      0.00
    0   -5    2      0.57      0.00
    1   -5    2      0.16      0.00
    2   -5    2     -0.04      0.00
    3   -5    2     -0.08      0.00
    4   -5    2     -0.09      0.00
    5   -5    2     -0.12      0.00
    6   -5    2     -0.08      0.00
    7   -5    2      0.07      0.00
    8   -5    2      0.25      0.00
    9   -5    2      0.31      0.00
   10   -5    2      0.24      0.00
  -11   -4    2     -0.15      0.00
  -10   -4    2     -0.12      0.00
   -9   -4    2     -0.02      0.00
   -8   -4    2      0.16      0.00
   -7   -4    2      0.37      0.00
   -6   -4    2      0.56      0.00
   -5   -4    2      0.74      0.00
   -4   -4    2      1.00      0.00
   -3   -4    2      1.36      0.00
   -2   -4    2      1.63      0.00
   -1   -4    2      1.58      0.00
    0   -4    2      1.15      0.00
    1   -4    2      0.58      0.00
    2   -4    2      0.17      0.00
    3   -4    2     -0.01      0.00
    4   -4    2     -0.09      0.00
    5   -4    2     -0.20      0.00
    6   -4    2     -0.27      0.00
    7   -4    2     -0.18      0.00
    8   -4    2      0.05      0.00
    9   -4    2      0.25      0.00
   10   -4    2      0.27      0.00
  -11   -3    2     -0.22      0.00
  -10   -3    2     -0.23      0.00
   -9   -3    2     -0.16      0.00
   -8   -3    2     -0.02      0.00
   -7   -3    2      0.18      0.00
   -6   -3    2      0.36      0.00
   -5   -3    2      0.56      0.00
   -4   -3    2      0.88      0.00
   -3   -3    2      1.41      0.00
   -2   -3    2      1.98      0.00
   -1   -3    2      2.27      0.00
    0   -3    2      2.01      0.00
    1   -3    2      1.35      0.00
    2   -3    2      0.69      0.00
    3   -3    2      0.27      0.00
    4   -3    2      0.05      0.00
    5   -3    2     -0.16      0.00
    6   -3    2     -0.34      0.00
    7   -3    2     -0.37      0.00
    8   -3    2     -0.16      0.00
    9   -3    2      0.12      0.00
   10   -3    2      0.28      0.00
   11   -3    2      0.25      0.00
  -11   -2    2     -0.20      0.00
  -10   -2    2     -0.25      0.00
   -9   -2    2     -0.25      0.00
   -8   -2    2     -0.19      0.00
   -7   -2    2     -0.08      0.00
   -6   -2    2      0.05      0.00
   -5   -2    2      0.21      0.00
   -4   -2    2      0.53      0.00
   -3   -2    2      1.16      0.00
   -2   -2    2      2.03      0.00
   -1   -2    2      2.74      0.00
    0   -2    2      2.86      0.00
    1   -2    2      2.32      0.00
    2   -2    2      1.50      0.00
    3   -2    2      0.83      0.00
    4   -2    2      0.42      0.00
    5   -2    2      0.11      0.00
    6   -2    2     -0.20      0.00
    7   -2    2     -0.39      0.00
    8   -2    2     -0.33      0.00
    9   -2    2     -0.06      0.00
   10   -2    2      0.19      0.00
   11   -2    2      0.27      0.00
  -11   -1    2     -0.08      0.00
  -10   -1    2     -0.14      0.00
   -9   -1    2     -0.20      0.00
   -8   -1    2     -0.25      0.00
   -7   -1    2     -0.27      0.00
   -6   -1    2     -0.26      0.00
   -5   -1    2     -0.22      0.00
   -4   -1    2     -0.03      0.00
   -3   -1    2      0.54      0.00
   -2   -1    2      1.53      0.00
   -1   -1    2      2.61      0.00
    0   -1    2      3.19      0.00
    1   -1    2      2.99      0.00
    2   -1    2      2.24      0.00
    3   -1    2      1.45      0.00
    4   -1    2      0.92      0.00
    5   -1    2      0.55      0.00
    6   -1    2      0.16      0.00
    7   -1    2     -0.21      0.00
    8   -1    2     -0.36      0.00
    9   -1    2     -0.25      0.00
   10   -1    2     -0.01      0.00
   11   -1    2      0.15      0.00
  -11    0    2      0.08      0.00
  -10    0    2      0.06      0.00
   -9    0    2     -0.02      0.00
   -8    0    2     -0.14      0.00
   -7    0    2     -0.28      0.00
   -6    0    2     -0.42      0.00
   -5    0    2     -0.53      0.00
   -4    0    2     -0.54      0.00
   -3    0    2     -0.22      0.00
   -2    0    2      0.62      0.00
   -1    0    2      1.79      0.00
    0    0    2      2.73      0.00
    1    0    2      2.95      0.00
    2    0    2      2.47      0.00
    3    0    2      1.77      0.00
    4    0    2      1.24      0.00
    5    0    2      0.92      0.00
    6    0    2      0.58      0.00
    7    0    2      0.14      0.00
    8    0    2     -0.23      0.00
    9    0    2     -0.35      0.00
   10    0    2     -0.25      0.00
   11    0    2     -0.08      0.00
  -11    1    2      0.18      0.00
  -10    1    2      0.21      0.00
   -9    1    2      0.18      0.00
   -8    1    2      0.06      0.00
   -7    1    2     -0.13      0.00
   -6    1    2     -0.33      0.00
   -5    1    2     -0.56      0.00
   -4    1    2     -0.75      0.00
   -3    1    2     -0.73      0.00
   -2    1    2     -0.25      0.00
   -1    1    2      0.70      0.00
    0    1    2      1.70      0.00
    1    1    2      2.23      0.00
    2    1    2      2.10      0.00
    3    1    2      1.62      0.00
    4    1    2      1.23      0.00
    5    1    2      1.04      0.00
    6    1    2      0.87      0.00
    7    1    2      0.51      0.00
    8    1    2      0.05      0.00
    9    1    2     -0.28      0.00
   10    1    2     -0.37      0.00
   11    1    2     -0.29      0.00
   12    1    2     -0.17      0.00
  -10    2    2      0.25      0.00
   -9    2    2      0.28      0.00
   -8    2    2      0.21      0.00
   -7    2    2      0.06      0.00
   -6    2    2     -0.13      0.00
   -5    2    2     -0.35      0.00
   -4    2    2     -0.60      0.00
   -3    2    2     -0.79      0.00
   -2    2    2     -0.68      0.00
   -1    2    2     -0.14      0.00
    0    2    2      0.67      0.00
    1    2    2      1.29      0.00
    2    2    2      1.41      0.00
    3    2    2      1.18      0.00
    4    2    2      0.95      0.00
    5    2    2      0.92      0.00
    6    2    2      0.94      0.00
    7    2    2      0.77      0.00
    8    2    2      0.37      0.00
    9    2    2     -0.05      0.00
   10    2    2     -0.29      0.00
   11    2    2     -0.33      0.00
   12    2    2     -0.25      0.00
  -10    3    2      0.18      0.00
   -9    3    2      0.22      0.00
   -8    3    2      0.22      0.00
   -7    3    2      0.15      0.00
   -6    3    2      0.04      0.00
   -5    3    2     -0.09      0.00
   -4    3    2     -0.29      0.00
   -3    3    2     -0.53      0.00
   -2    3    2     -0.66      0.00
   -1    3    2     -0.49      0.00
    0    3    2      0.00      0.00
    1    3    2      0.53      0.00
    2    3    2      0.78      0.00
    3    3    2      0.73      0.00
    4    3    2      0.62      0.00
    5    3    2      0.67      0.00
    6    3    2      0.83      0.00
    7    3    2      0.85      0.00
    8    3    2      0.60      0.00
    9    3    2      0.21      0.00
   10    3    2     -0.09      0.00
   11    3    2     -0.22      0.00
   12    3    2     -0.20      0.00
  -10    4    2      0.06      0.00
   -9    4    2      0.10      0.00
   -8    4    2      0.13      0.00
   -7    4    2      0.13      0.00
   -6    4    2      0.11      0.00
   -5    4    2      0.07      0.00
   -4    4    2     -0.02      0.00
   -3    4    2     -0.21      0.00
   -2    4    2     -0.41      0.00
   -1    4    2     -0.47      0.00
    0    4    2     -0.27      0.00
    1    4    2      0.09      0.00
    2    4    2      0.35      0.00
    3    4    2      0.41      0.00
    4    4    2      0.36      0.00
    5    4    2      0.43      0.00
    6    4    2      0.62      0.00
    7    4    2      0.75      0.00
    8    4    2      0.65      0.00
    9    4    2      0.37      0.00
   10    4    2      0.08      0.00
   11    4    2     -0.07      0.00
   12    4    2     -0.09      0.00
   -9    5    2     -0.01      0.00
   -8    5    2      0.03      0.00
   -7    5    2      0.08      0.00
   -6    5    2      0.12      0.00
   -5    5    2      0.15      0.00
   -4    5    2      0.14      0.00
   -3    5    2      0.03      0.00
   -2    5    2     -0.16      0.00
   -1    5    2     -0.31      0.00
    0    5    2     -0.30      0.00
    1    5    2     -0.12      0.00
    2    5    2      0.10      0.00
    3    5    2      0.19      0.00
    4    5    2      0.18      0.00
    5    5    2      0.20      0.00
    6    5    2      0.34      0.00
    7    5    2      0.50      0.00
    8    5    2      0.52      0.00
    9    5    2      0.36      0.00
   10    5    2      0.14      0.00
   11    5    2      0.00      0.00
   -9    6    2     -0.05      0.00
   -8    6    2     -0.01      0.00
   -7    6    2      0.06      0.00
   -6    6    2      0.13      0.00
   -5    6    2      0.19      0.00
   -4    6    2      0.21      0.00
   -3    6    2      0.16      0.00
   -2    6    2      0.03      0.00
   -1    6    2     -0.12      0.00
    0    6    2     -0.21      0.00
    1    6    2     -0.16      0.00
    2    6    2     -0.03      0.00
    3    6    2      0.04      0.00
    4    6    2      0.02      0.00
    5    6    2     -0.01      0.00
    6    6    2      0.06      0.00
    7    6    2      0.20      0.00
    8    6    2      0.28      0.00
    9    6    2      0.22      0.00
   10    6    2      0.08      0.00
   11    6    2     -0.02      0.00
   -8    7    2     -0.01      0.00
   -7    7    2      0.06      0.00
   -6    7    2      0.13      0.00
   -5    7    2      0.18      0.00
   -4    7    2      0.20      0.00
   -3    7    2      0.18      0.00
   -2    7    2      0.13      0.00
   -1    7    2      0.04      0.00
    0    7    2     -0.05      0.00
    1    7    2     -0.07      0.00
    2    7    2     -0.03      0.00
    3    7    2     -0.01      0.00
    4    7    2     -0.07      0.00
    5    7    2     -0.15      0.00
    6    7    2     -0.16      0.00
    7    7    2     -0.07      0.00
    8    7    2      0.04      0.00
    9    7    2      0.06      0.00
   10    7    2      0.01      0.00
   11    7    2     -0.06      0.00
   -7    8    2      0.05      0.00
   -6    8    2      0.10      0.00
   -5    8    2      0.11      0.00
   -4    8    2      0.10      0.00
   -3    8    2      0.08      0.00
   -2    8    2      0.09      0.00
   -1    8    2      0.09      0.00
    0    8    2      0.08      0.00
    1    8    2      0.06      0.00
    2    8    2      0.06      0.00
    3    8    2      0.03      0.00
    4    8    2     -0.06      0.00
    5    8    2     -0.19      0.00
    6    8    2     -0.26      0.00
    7    8    2     -0.21      0.00
    8    8    2     -0.10      0.00
    9    8    2     -0.03      0.00
   10    8    2     -0.03      0.00
   -6    9    2      0.06      0.00
   -5    9    2      0.04      0.00
   -4    9    2     -0.03      0.00
   -3    9    2     -0.08      0.00
   -2    9    2     -0.06      0.00
   -1    9    2      0.02      0.00
    0    9    2      0.10      0.00
    1    9    2      0.14      0.00
    2    9    2      0.14      0.00
    3    9    2      0.10      0.00
    4    9    2     -0.01      0.00
    5    9    2     -0.15      0.00
    6    9    2     -0.25      0.00
    7    9    2     -0.23      0.00
    8    9    2     -0.13      0.00
    9    9    2     -0.04      0.00
   10    9    2     -0.02      0.00
   -5   10    2      0.02      0.00
   -4   10    2     -0.08      0.00
   -3   10    2     -0.18      0.00
   -2   10    2     -0.19      0.00
   -1   10    2     -0.09      0.00
    0   10    2      0.04      0.00
    1   10    2      0.13      0.00
    2   10    2      0.15      0.00
    3   10    2      0.11      0.00
    4   10    2      0.02      0.00
    5   10    2     -0.10      0.00
    6   10    2     -0.20      0.00
    7   10    2     -0.19      0.00
    8   10    2     -0.10      0.00
    9   10    2      0.00      0.00
   -4   11    2     -0.03      0.00
   -3   11    2     -0.14      0.00
   -2   11    2     -0.19      0.00
   -1   11    2     -0.13      0.00
    0   11    2      0.00      0.00
    1   11    2      0.10      0.00
    2   11    2      0.12      0.00
    3   11    2      0.09      0.00
    4   11    2      0.01      0.00
    5   11    2     -0.09      0.00
    6   11    2     -0.16      0.00
    7   11    2     -0.15      0.00
    8   11    2     -0.07      0.00
   -2   12    2     -0.10      0.00
   -1   12    2     -0.09      0.00
    0   12    2      0.00      0.00
    1   12    2      0.08      0.00
    2   12    2      0.11      0.00
    3   12    2      0.07      0.00
    4   12    2     -0.01      0.00
    5   12    2     -0.09      0.00
    6   12    2     -0.15      0.00
    2   13    2      0.08      0.00
    3   13    2      0.05      0.00
   -5  -12    3      0.04      0.00
   -4  -12    3     -0.10      0.00
   -3  -12    3     -0.17      0.00
   -2  -12    3     -0.15      0.00
   -1  -12    3     -0.10      0.00
    0  -12    3     -0.11      0.00
    1  -12    3     -0.16      0.00
    2  -12    3     -0.17      0.00
   -7  -11    3      0.09      0.00
   -6  -11    3      0.17      0.00
   -5  -11    3      0.13      0.00
   -4  -11    3      0.00      0.00
   -3  -11    3     -0.09      0.00
   -2  -11    3     -0.08      0.00
   -1  -11    3     -0.03      0.00
    0  -11    3     -0.02      0.00
    1  -11    3     -0.08      0.00
    2  -11    3     -0.14      0.00
    3  -11    3     -0.15      0.00
    4  -11    3     -0.12      0.00
   -8  -10    3     -0.12      0.00
   -7  -10    3     -0.02      0.00
   -6  -10    3      0.09      0.00
   -5  -10    3      0.12      0.00
   -4  -10    3      0.04      0.00
   -3  -10    3     -0.03      0.00
   -2  -10    3     -0.01      0.00
   -1  -10    3      0.09      0.00
    0  -10    3      0.14      0.00
    1  -10    3      0.10      0.00
    2  -10    3      0.01      0.00
    3  -10    3     -0.07      0.00
    4  -10    3     -0.12      0.00
    5  -10    3     -0.14      0.00
   -9   -9    3     -0.11      0.00
   -8   -9    3     -0.19      0.00
   -7   -9    3     -0.17      0.00
   -6   -9    3     -0.10      0.00
   -5   -9    3     -0.06      0.00
   -4   -9    3     -0.10      0.00
   -3   -9    3     -0.14      0.00
   -2   -9    3     -0.07      0.00
   -1   -9    3      0.08      0.00
    0   -9    3      0.22      0.00
    1   -9    3      0.24      0.00
    2   -9    3      0.17      0.00
    3   -9    3      0.05      0.00
    4   -9    3     -0.06      0.00
    5   -9    3     -0.16      0.00
    6   -9    3     -0.22      0.00
    7   -9    3     -0.22      0.00
   -9   -8    3     -0.06      0.00
   -8   -8    3     -0.20      0.00
   -7   -8    3     -0.28      0.00
   -6   -8    3     -0.30      0.00
   -5   -8    3     -0.32      0.00
   -4   -8    3     -0.37      0.00
   -3   -8    3     -0.40      0.00
   -2   -8    3     -0.32      0.00
   -1   -8    3     -0.11      0.00
    0   -8    3      0.10      0.00
    1   -8    3      0.21      0.00
    2   -8    3      0.20      0.00
    3   -8    3      0.11      0.00
    4   -8    3      0.00      0.00
    5   -8    3     -0.13      0.00
    6   -8    3     -0.26      0.00
    7   -8    3     -0.33      0.00
    8   -8    3     -0.29      0.00
  -10   -7    3      0.06      0.00
   -9   -7    3     -0.02      0.00
   -8   -7    3     -0.16      0.00
   -7   -7    3     -0.31      0.00
   -6   -7    3     -0.42      0.00
   -5   -7    3     -0.52      0.00
   -4   -7    3     -0.63      0.00
   -3   -7    3     -0.70      0.00
   -2   -7    3     -0.64      0.00
   -1   -7    3     -0.42      0.00
    0   -7    3     -0.15      0.00
    1   -7    3      0.04      0.00
    2   -7    3      0.10      0.00
    3   -7    3      0.07      0.00
    4   -7    3      0.02      0.00
    5   -7    3     -0.07      0.00
    6   -7    3     -0.21      0.00
    7   -7    3     -0.33      0.00
    8   -7    3     -0.36      0.00
  -10   -6    3      0.06      0.00
   -9   -6    3      0.00      0.00
   -8   -6    3     -0.13      0.00
   -7   -6    3     -0.29      0.00
   -6   -6    3     -0.44      0.00
   -5   -6    3     -0.59      0.00
   -4   -6    3     -0.76      0.00
   -3   -6    3     -0.91      0.00
   -2   -6    3     -0.93      0.00
   -1   -6    3     -0.74      0.00
    0   -6    3     -0.44      0.00
    1   -6    3     -0.18      0.00
    2   -6    3     -0.06      0.00
    3   -6    3     -0.03      0.00
    4   -6    3      0.00      0.00
    5   -6    3      0.00      0.00
    6   -6    3     -0.07      0.00
    7   -6    3     -0.21      0.00
    8   -6    3     -0.31      0.00
    9   -6    3     -0.29      0.00
  -11   -5    3      0.07      0.00
  -10   -5    3      0.06      0.00
   -9   -5    3      0.02      0.00
   -8   -5    3     -0.08      0.00
   -7   -5    3     -0.23      0.00
   -6   -5    3     -0.38      0.00
   -5   -5    3     -0.55      0.00
   -4   -5    3     -0.76      0.00
   -3   -5    3     -1.01      0.00
   -2   -5    3     -1.15      0.00
   -1   -5    3     -1.06      0.00
    0   -5    3     -0.76      0.00
    1   -5    3     -0.43      0.00
    2   -5    3     -0.23      0.00
    3   -5    3     -0.13      0.00
    4   -5    3     -0.05      0.00
    5   -5    3      0.06      0.00
    6   -5    3      0.10      0.00
    7   -5    3      0.00      0.00
    8   -5    3     -0.16      0.00
    9   -5    3     -0.24      0.00
   10   -5    3     -0.18      0.00
  -11   -4    3      0.11      0.00
  -10   -4    3      0.10      0.00
   -9   -4    3      0.06      0.00
   -8   -4    3     -0.02      0.00
   -7   -4    3     -0.12      0.00
   -6   -4    3     -0.25      0.00
   -5   -4    3     -0.40      0.00
   -4   -4    3     -0.64      0.00
   -3   -4    3     -0.99      0.00
   -2   -4    3     -1.31      0.00
   -1   -4    3     -1.41      0.00
    0   -4    3     -1.20      0.00
    1   -4    3     -0.81      0.00
    2   -4    3     -0.48      0.00
    3   -4    3     -0.30      0.00
    4   -4    3     -0.15      0.00
    5   -4    3      0.04      0.00
    6   -4    3      0.20      0.00
    7   -4    3      0.19      0.00
    8   -4    3      0.01      0.00
    9   -4    3     -0.17      0.00
   10   -4    3     -0.21      0.00
  -11   -3    3      0.13      0.00
  -10   -3    3      0.13      0.00
   -9   -3    3      0.10      0.00
   -8   -3    3      0.07      0.00
   -7   -3    3      0.02      0.00
   -6   -3    3     -0.04      0.00
   -5   -3    3     -0.14      0.00
   -4   -3    3     -0.36      0.00
   -3   -3    3     -0.79      0.00
   -2   -3    3     -1.32      0.00
   -1   -3    3     -1.71      0.00
    0   -3    3     -1.70      0.00
    1   -3    3     -1.35      0.00
    2   -3    3     -0.91      0.00
    3   -3    3     -0.60      0.00
    4   -3    3     -0.39      0.00
    5   -3    3     -0.13      0.00
    6   -3    3      0.14      0.00
    7   -3    3      0.27      0.00
    8   -3    3      0.15      0.00
    9   -3    3     -0.09      0.00
   10   -3    3     -0.23      0.00
   11   -3    3     -0.21      0.00
  -11   -2    3      0.10      0.00
  -10   -2    3      0.10      0.00
   -9   -2    3      0.09      0.00
   -8   -2    3      0.11      0.00
   -7   -2    3      0.15      0.00
   -6   -2    3      0.19      0.00
   -5   -2    3      0.20      0.00
   -4   -2    3      0.06      0.00
   -3   -2    3     -0.35      0.00
   -2   -2    3     -1.02      0.00
   -1   -2    3     -1.70      0.00
    0   -2    3     -2.01      0.00
    1   -2    3     -1.84      0.00
    2   -2    3     -1.39      0.00
    3   -2    3     -0.99      0.00
    4   -2    3     -0.71      0.00
    5   -2    3     -0.44      0.00
    6   -2    3     -0.10      0.00
    7   -2    3      0.17      0.00
    8   -2    3      0.21      0.00
    9   -2    3      0.02      0.00
   10   -2    3     -0.19      0.00
   11   -2    3     -0.25      0.00
  -11   -1    3      0.03      0.00
  -10   -1    3      0.01      0.00
   -9   -1    3      0.00      0.00
   -8   -1    3      0.05      0.00
   -7   -1    3      0.16      0.00
   -6   -1    3      0.32      0.00
   -5   -1    3      0.46      0.00
   -4   -1    3      0.49      0.00
   -3   -1    3      0.23      0.00
   -2   -1    3     -0.41      0.00
   -1   -1    3     -1.24      0.00
    0   -1    3     -1.87      0.00
    1   -1    3     -1.97      0.00
    2   -1    3     -1.65      0.00
    3   -1    3     -1.24      0.00
    4   -1    3     -0.97      0.00
    5   -1    3     -0.75      0.00
    6   -1    3     -0.44      0.00
    7   -1    3     -0.06      0.00
    8   -1    3      0.16      0.00
    9   -1    3      0.13      0.00
   10   -1    3     -0.04      0.00
   11   -1    3     -0.16      0.00
  -11    0    3     -0.04      0.00
  -10    0    3     -0.09      0.00
   -9    0    3     -0.14      0.00
   -8    0    3     -0.11      0.00
   -7    0    3      0.03      0.00
   -6    0    3      0.25      0.00
   -5    0    3      0.51      0.00
   -4    0    3      0.70      0.00
   -3    0    3      0.68      0.00
   -2    0    3      0.25      0.00
   -1    0    3     -0.51      0.00
    0    0    3     -1.27      0.00
    1    0    3     -1.63      0.00
    2    0    3     -1.50      0.00
    3    0    3     -1.19      0.00
    4    0    3     -0.98      0.00
    5    0    3     -0.89      0.00
    6    0    3     -0.71      0.00
    7    0    3     -0.36      0.00
    8    0    3      0.00      0.00
    9    0    3      0.17      0.00
   10    0    3      0.13      0.00
   11    0    3      0.03      0.00
  -10    1    3     -0.13      0.00
   -9    1    3     -0.22      0.00
   -8    1    3     -0.24      0.00
   -7    1    3     -0.14      0.00
   -6    1    3      0.05      0.00
   -5    1    3      0.32      0.00
   -4    1    3      0.60      0.00
   -3    1    3      0.77      0.00
   -2    1    3      0.64      0.00
   -1    1    3      0.13      0.00
    0    1    3     -0.55      0.00
    1    1    3     -1.01      0.00
    2    1    3     -1.06      0.00
    3    1    3     -0.87      0.00
    4    1    3     -0.74      0.00
    5    1    3     -0.79      0.00
    6    1    3     -0.80      0.00
    7    1    3     -0.60      0.00
    8    1    3     -0.23      0.00
    9    1    3      0.09      0.00
   10    1    3      0.22      0.00
   11    1    3      0.19      0.00
   12    1    3      0.12      0.00
  -10    2    3     -0.11      0.00
   -9    2    3     -0.18      0.00
   -8    2    3     -0.25      0.00
   -7    2    3     -0.24      0.00
   -6    2    3     -0.14      0.00
   -5    2    3      0.05      0.00
   -4    2    3      0.30      0.00
   -3    2    3      0.55      0.00
   -2    2    3      0.65      0.00
   -1    2    3      0.44      0.00
    0    2    3     -0.01      0.00
    1    2    3     -0.43      0.00
    2    2    3     -0.58      0.00
    3    2    3     -0.48      0.00
    4    2    3     -0.42      0.00
    5    2    3     -0.54      0.00
    6    2    3     -0.72      0.00
    7    2    3     -0.72      0.00
    8    2    3     -0.45      0.00
    9    2    3     -0.09      0.00
   10    2    3      0.16      0.00
   11    2    3      0.23      0.00
   12    2    3      0.19      0.00
  -10    3    3     -0.03      0.00
   -9    3    3     -0.07      0.00
   -8    3    3     -0.14      0.00
   -7    3    3     -0.20      0.00
   -6    3    3     -0.21      0.00
   -5    3    3     -0.16      0.00
   -4    3    3     -0.02      0.00
   -3    3    3      0.20      0.00
   -2    3    3      0.40      0.00
   -1    3    3      0.43      0.00
    0    3    3      0.23      0.00
    1    3    3     -0.07      0.00
    2    3    3     -0.23      0.00
    3    3    3     -0.20      0.00
    4    3    3     -0.16      0.00
    5    3    3     -0.28      0.00
    6    3    3     -0.52      0.00
    7    3    3     -0.67      0.00
    8    3    3     -0.57      0.00
    9    3    3     -0.27      0.00
   10    3    3      0.02      0.00
   11    3    3      0.16      0.00
   12    3    3      0.16      0.00
   -9    4    3      0.04      0.00
   -8    4    3     -0.01      0.00
   -7    4    3     -0.10      0.00
   -6    4    3     -0.20      0.00
   -5    4    3     -0.26      0.00
   -4    4    3     -0.24      0.00
   -3    4    3     -0.12      0.00
   -2    4    3      0.08      0.00
   -1    4    3      0.24      0.00
    0    4    3      0.24      0.00
    1    4    3      0.10      0.00
    2    4    3     -0.04      0.00
    3    4    3     -0.05      0.00
    4    4    3      0.00      0.00
    5    4    3     -0.06      0.00
    6    4    3     -0.27      0.00
    7    4    3     -0.49      0.00
    8    4    3     -0.52      0.00
    9    4    3     -0.33      0.00
   10    4    3     -0.09      0.00
   11    4    3      0.07      0.00
   12    4    3      0.11      0.00
   -9    5    3      0.10      0.00
   -8    5    3      0.08      0.00
   -7    5    3     -0.01      0.00
   -6    5    3     -0.15      0.00
   -5    5    3     -0.29      0.00
   -4    5    3     -0.36      0.00
   -3    5    3     -0.34      0.00
   -2    5    3     -0.20      0.00
   -1    5    3     -0.01      0.00
    0    5    3      0.11      0.00
    1    5    3      0.11      0.00
    2    5    3      0.04      0.00
    3    5    3      0.02      0.00
    4    5    3      0.08      0.00
    5    5    3      0.09      0.00
    6    5    3     -0.02      0.00
    7    5    3     -0.21      0.00
    8    5    3     -0.32      0.00
    9    5    3     -0.26      0.00
   10    5    3     -0.10      0.00
   11    5    3      0.03      0.00
   -8    6    3      0.10      0.00
   -7    6    3      0.03      0.00
   -6    6    3     -0.10      0.00
   -5    6    3     -0.25      0.00
   -4    6    3     -0.37      0.00
   -3    6    3     -0.42      0.00
   -2    6    3     -0.37      0.00
   -1    6    3     -0.24      0.00
    0    6    3     -0.09      0.00
    1    6    3     -0.01      0.00
    2    6    3      0.00      0.00
    3    6    3      0.00      0.00
    4    6    3      0.08      0.00
    5    6    3      0.17      0.00
    6    6    3      0.17      0.00
    7    6    3      0.05      0.00
    8    6    3     -0.08      0.00
    9    6    3     -0.11      0.00
   10    6    3     -0.04      0.00
   11    6    3      0.04      0.00
   -8    7    3      0.08      0.00
   -7    7    3      0.05      0.00
   -6    7    3     -0.04      0.00
   -5    7    3     -0.14      0.00
   -4    7    3     -0.23      0.00
   -3    7    3     -0.31      0.00
   -2    7    3     -0.36      0.00
   -1    7    3     -0.33      0.00
    0    7    3     -0.25      0.00
    1    7    3     -0.16      0.00
    2    7    3     -0.12      0.00
    3    7    3     -0.08      0.00
    4    7    3      0.01      0.00
    5    7    3      0.15      0.00
    6    7    3      0.24      0.00
    7    7    3      0.22      0.00
    8    7    3      0.12      0.00
    9    7    3      0.04      0.00
   10    7    3      0.03      0.00
   11    7    3      0.06      0.00
   -7    8    3      0.04      0.00
   -6    8    3      0.01      0.00
   -5    8    3     -0.01      0.00
   -4    8    3     -0.02      0.00
   -3    8    3     -0.06      0.00
   -2    8    3     -0.14      0.00
   -1    8    3     -0.23      0.00
    0    8    3     -0.27      0.00
    1    8    3     -0.24      0.00
    2    8    3     -0.21      0.00
    3    8    3     -0.16      0.00
    4    8    3     -0.08      0.00
    5    8    3      0.07      0.00
    6    8    3      0.21      0.00
    7    8    3      0.25      0.00
    8    8    3      0.19      0.00
    9    8    3      0.11      0.00
   10    8    3      0.07      0.00
   -6    9    3      0.01      0.00
   -5    9    3      0.05      0.00
   -4    9    3      0.13      0.00
   -3    9    3      0.17      0.00
   -2    9    3      0.12      0.00
   -1    9    3     -0.02      0.00
    0    9    3     -0.15      0.00
    1    9    3     -0.20      0.00
    2    9    3     -0.20      0.00
    3    9    3     -0.16      0.00
    4    9    3     -0.10      0.00
    5    9    3      0.01      0.00
    6    9    3      0.14      0.00
    7    9    3      0.20      0.00
    8    9    3      0.17      0.00
    9    9    3      0.10      0.00
   10    9    3      0.06      0.00
   -5   10    3      0.00      0.00
   -4   10    3      0.11      0.00
   -3   10    3      0.23      0.00
   -2   10    3      0.24      0.00
   -1   10    3      0.13      0.00
    0   10    3     -0.03      0.00
    1   10    3     -0.12      0.00
    2   10    3     -0.13      0.00
    3   10    3     -0.10      0.00
    4   10    3     -0.05      0.00
    5   10    3      0.02      0.00
    6   10    3      0.11      0.00
    7   10    3      0.15      0.00
    8   10    3      0.11      0.00
    9   10    3      0.05      0.00
   -3   11    3      0.12      0.00
   -2   11    3      0.18      0.00
   -1   11    3      0.12      0.00
    0   11    3     -0.01      0.00
    1   11    3     -0.10      0.00
    2   11    3     -0.10      0.00
    3   11    3     -0.04      0.00
    4   11    3      0.02      0.00
    5   11    3      0.07      0.00
    6   11    3      0.11      0.00
    7   11    3      0.12      0.00
    8   11    3      0.08      0.00
   -1   12    3      0.05      0.00
    0   12    3     -0.04      0.00
    1   12    3     -0.12      0.00
    2   12    3     -0.11      0.00
    3   12    3     -0.03      0.00
    4   12    3      0.04      0.00
    5   12    3      0.10      0.00
    6   12    3      0.12      0.00
   -4  -12    4      0.08      0.00
   -3  -12    4      0.13      0.00
   -2  -12    4      0.08      0.00
   -1  -12    4      0.01      0.00
    0  -12    4      0.02      0.00
    1  -12    4      0.08      0.00
   -6  -11    4     -0.10      0.00
   -5  -11    4     -0.06      0.00
   -4  -11    4      0.04      0.00
   -3  -11    4      0.10      0.00
   -2  -11    4      0.06      0.00
   -1  -11    4     -0.02      0.00
    0  -11    4     -0.05      0.00
    1  -11    4      0.01      0.00
    2  -11    4      0.08      0.00
    3  -11    4      0.09      0.00
    4  -11    4      0.05      0.00
   -7  -10    4      0.04      0.00
   -6  -10    4     -0.01      0.00
   -5  -10    4      0.00      0.00
   -4  -10    4      0.08      0.00
   -3  -10    4      0.13      0.00
   -2  -10    4      0.08      0.00
   -1  -10    4     -0.04      0.00
    0  -10    4     -0.11      0.00
    1  -10    4     -0.09      0.00
    2  -10    4     -0.01      0.00
    3  -10    4      0.04      0.00
    4  -10    4      0.06      0.00
    5  -10    4      0.07      0.00
   -8   -9    4      0.09      0.00
   -7   -9    4      0.13      0.00
   -6   -9    4      0.13      0.00
   -5   -9    4      0.15      0.00
   -4   -9    4      0.22      0.00
   -3   -9    4      0.27      0.00
   -2   -9    4      0.21      0.00
   -1   -9    4      0.07      0.00
    0   -9    4     -0.07      0.00
    1   -9    4     -0.12      0.00
    2   -9    4     -0.07      0.00
    3   -9    4     -0.01      0.00
    4   -9    4      0.05      0.00
    5   -9    4      0.11      0.00
    6   -9    4      0.16      0.00
   -9   -8    4     -0.05      0.00
   -8   -8    4      0.04      0.00
   -7   -8    4      0.15      0.00
   -6   -8    4      0.22      0.00
   -5   -8    4      0.30      0.00
   -4   -8    4      0.40      0.00
   -3   -8    4      0.47      0.00
   -2   -8    4      0.44      0.00
   -1   -8    4      0.29      0.00
    0   -8    4      0.10      0.00
    1   -8    4     -0.02      0.00
    2   -8    4     -0.03      0.00
    3   -8    4      0.00      0.00
    4   -8    4      0.04      0.00
    5   -8    4      0.11      0.00
    6   -8    4      0.20      0.00
    7   -8    4      0.27      0.00
  -10   -7    4     -0.12      0.00
   -9   -7    4     -0.10      0.00
   -8   -7    4     -0.01      0.00
   -7   -7    4      0.11      0.00
   -6   -7    4      0.24      0.00
   -5   -7    4      0.37      0.00
   -4   -7    4      0.52      0.00
   -3   -7    4      0.65      0.00
   -2   -7    4      0.67      0.00
   -1   -7    4      0.54      0.00
    0   -7    4      0.34      0.00
    1   -7    4      0.18      0.00
    2   -7    4      0.10      0.00
    3   -7    4      0.07      0.00
    4   -7    4      0.06      0.00
    5   -7    4      0.07      0.00
    6   -7    4      0.15      0.00
    7   -7    4      0.25      0.00
    8   -7    4      0.29      0.00
  -10   -6    4     -0.10      0.00
   -9   -6    4     -0.10      0.00
   -8   -6    4     -0.04      0.00
   -7   -6    4      0.06      0.00
   -6   -6    4      0.19      0.00
   -5   -6    4      0.35      0.00
   -4   -6    4      0.53      0.00
   -3   -6    4      0.72      0.00
   -2   -6    4      0.82      0.00
   -1   -6    4      0.76      0.00
    0   -6    4      0.58      0.00
    1   -6    4      0.38      0.00
    2   -6    4      0.27      0.00
    3   -6    4      0.19      0.00
    4   -6    4      0.10      0.00
    5   -6    4      0.02      0.00
    6   -6    4      0.03      0.00
    7   -6    4      0.12      0.00
    8   -6    4      0.22      0.00
    9   -6    4      0.21      0.00
  -10   -5    4     -0.07      0.00
   -9   -5    4     -0.07      0.00
   -8   -5    4     -0.05      0.00
   -7   -5    4      0.01      0.00
   -6   -5    4      0.11      0.00
   -5   -5    4      0.24      0.00
   -4   -5    4      0.43      0.00
   -3   -5    4      0.67      0.00
   -2   -5    4      0.87      0.00
   -1   -5    4      0.91      0.00
    0   -5    4      0.79      0.00
    1   -5    4      0.59      0.00
    2   -5    4      0.44      0.00
    3   -5    4      0.34      0.00
    4   -5    4      0.20      0.00
    5   -5    4      0.03      0.00
    6   -5    4     -0.08      0.00
    7   -5    4     -0.04      0.00
    8   -5    4      0.09      0.00
    9   -5    4      0.16      0.00
   10   -5    4      0.12      0.00
  -10   -4    4     -0.05      0.00
   -9   -4    4     -0.05      0.00
   -8   -4    4     -0.06      0.00
   -7   -4    4     -0.06      0.00
   -6   -4    4     -0.03      0.00
   -5   -4    4      0.05      0.00
   -4   -4    4      0.21      0.00
   -3   -4    4      0.48      0.00
   -2   -4    4      0.78      0.00
   -1   -4    4      0.98      0.00
    0   -4    4      0.97      0.00
    1   -4    4      0.81      0.00
    2   -4    4      0.63      0.00
    3   -4    4      0.51      0.00
    4   -4    4      0.37      0.00
    5   -4    4      0.14      0.00
    6   -4    4     -0.08      0.00
    7   -4    4     -0.14      0.00
    8   -4    4     -0.02      0.00
    9   -4    4      0.13      0.00
   10   -4    4      0.16      0.00
  -11   -3    4     -0.04      0.00
  -10   -3    4     -0.02      0.00
   -9   -3    4     -0.01      0.00
   -8   -3    4     -0.04      0.00
   -7   -3    4     -0.12      0.00
   -6   -3    4     -0.18      0.00
   -5   -3    4     -0.20      0.00
   -4   -3    4     -0.11      0.00
   -3   -3    4      0.14      0.00
   -2   -3    4      0.52      0.00
   -1   -3    4      0.89      0.00
    0   -3    4      1.05      0.00
    1   -3    4      0.99      0.00
    2   -3    4      0.82      0.00
    3   -3    4      0.69      0.00
    4   -3    4      0.57      0.00
    5   -3    4      0.35      0.00
    6   -3    4      0.07      0.00
    7   -3    4     -0.11      0.00
    8   -3    4     -0.07      0.00
    9   -3    4      0.11      0.00
   10   -3    4      0.23      0.00
   11   -3    4      0.19      0.00
  -11   -2    4     -0.03      0.00
  -10   -2    4      0.02      0.00
   -9   -2    4      0.06      0.00
   -8   -2    4      0.02      0.00
   -7   -2    4     -0.11      0.00
   -6   -2    4     -0.27      0.00
   -5   -2    4     -0.41      0.00
   -4   -2    4     -0.44      0.00
   -3   -2    4     -0.29      0.00
   -2   -2    4      0.09      0.00
   -1   -2    4      0.57      0.00
    0   -2    4      0.93      0.00
    1   -2    4      1.01      0.00
    2   -2    4      0.91      0.00
    3   -2    4      0.80      0.00
    4   -2    4      0.72      0.00
    5   -2    4      0.58      0.00
    6   -2    4      0.30      0.00
    7   -2    4      0.03      0.00
    8   -2    4     -0.05      0.00
    9   -2    4      0.07      0.00
   10   -2    4      0.23      0.00
   11   -2    4      0.26      0.00
  -10   -1    4      0.04      0.00
   -9   -1    4      0.14      0.00
   -8   -1    4      0.15      0.00
   -7   -1    4      0.01      0.00
   -6   -1    4     -0.21      0.00
   -5   -1    4     -0.45      0.00
   -4   -1    4     -0.63      0.00
   -3   -1    4     -0.62      0.00
   -2   -1    4     -0.36      0.00
   -1   -1    4      0.12      0.00
    0   -1    4      0.59      0.00
    1   -1    4      0.82      0.00
    2   -1    4      0.80      0.00
    3   -1    4      0.72      0.00
    4   -1    4      0.71      0.00
    5   -1    4      0.69      0.00
    6   -1    4      0.52      0.00
    7   -1    4      0.23      0.00
    8   -1    4      0.02      0.00
    9   -1    4      0.02      0.00
   10   -1    4      0.13      0.00
   11   -1    4      0.21      0.00
  -10    0    4      0.04      0.00
   -9    0    4      0.18      0.00
   -8    0    4      0.26      0.00
   -7    0    4      0.19      0.00
   -6    0    4     -0.01      0.00
   -5    0    4     -0.29      0.00
   -4    0    4     -0.55      0.00
   -3    0    4     -0.69      0.00
   -2    0    4     -0.60      0.00
   -1    0    4     -0.26      0.00
    0    0    4      0.18      0.00
    1    0    4      0.48      0.00
    2    0    4      0.53      0.00
    3    0    4      0.48      0.00
    4    0    4      0.52      0.00
    5    0    4      0.63      0.00
    6    0    4      0.62      0.00
    7    0    4      0.42      0.00
    8    0    4      0.15      0.00
    9    0    4     -0.01      0.00
   10    0    4      0.00      0.00
   11    0    4      0.06      0.00
  -10    1    4      0.00      0.00
   -9    1    4      0.14      0.00
   -8    1    4      0.28      0.00
   -7    1    4      0.31      0.00
   -6    1    4      0.20      0.00
   -5    1    4     -0.02      0.00
   -4    1    4     -0.27      0.00
   -3    1    4     -0.48      0.00
   -2    1    4     -0.56      0.00
   -1    1    4     -0.41      0.00
    0    1    4     -0.10      0.00
    1    1    4      0.17      0.00
    2    1    4      0.24      0.00
    3    1    4      0.19      0.00
    4    1    4      0.23      0.00
    5    1    4      0.41      0.00
    6    1    4      0.57      0.00
    7    1    4      0.53      0.00
    8    1    4      0.30      0.00
    9    1    4      0.05      0.00
   10    1    4     -0.07      0.00
   11    1    4     -0.08      0.00
   12    1    4     -0.05      0.00
  -10    2    4     -0.04      0.00
   -9    2    4      0.03      0.00
   -8    2    4      0.18      0.00
   -7    2    4      0.29      0.00
   -6    2    4      0.31      0.00
   -5    2    4      0.22      0.00
   -4    2    4      0.05      0.00
   -3    2    4     -0.15      0.00
   -2    2    4     -0.31      0.00
   -1    2    4     -0.33      0.00
    0    2    4     -0.19      0.00
    1    2    4     -0.01      0.00
    2    2    4      0.04      0.00
    3    2    4     -0.02      0.00
    4    2    4     -0.02      0.00
    5    2    4      0.15      0.00
    6    2    4      0.41      0.00
    7    2    4      0.53      0.00
    8    2    4      0.40      0.00
    9    2    4      0.15      0.00
   10    2    4     -0.06      0.00
   11    2    4     -0.14      0.00
   12    2    4     -0.12      0.00
  -10    3    4     -0.07      0.00
   -9    3    4     -0.07      0.00
   -8    3    4      0.03      0.00
   -7    3    4      0.18      0.00
   -6    3    4      0.31      0.00
   -5    3    4      0.35      0.00
   -4    3    4      0.31      0.00
   -3    3    4      0.18      0.00
   -2    3    4      0.01      0.00
   -1    3    4     -0.12      0.00
    0    3    4     -0.14      0.00
    1    3    4     -0.07      0.00
    2    3    4     -0.05      0.00
    3    3    4     -0.11      0.00
    4    3    4     -0.17      0.00
    5    3    4     -0.07      0.00
    6    3    4      0.18      0.00
    7    3    4      0.40      0.00
    8    3    4      0.41      0.00
    9    3    4      0.23      0.00
   10    3    4      0.00      0.00
   11    3    4     -0.13      0.00
   12    3    4     -0.14      0.00
   -9    4    4     -0.13      0.00
   -8    4    4     -0.09      0.00
   -7    4    4      0.05      0.00
   -6    4    4      0.24      0.00
   -5    4    4      0.40      0.00
   -4    4    4      0.48      0.00
   -3    4    4      0.44      0.00
   -2    4    4      0.31      0.00
   -1    4    4      0.13      0.00
    0    4    4      0.00      0.00
    1    4    4     -0.04      0.00
    2    4    4     -0.05      0.00
    3    4    4     -0.11      0.00
    4    4    4     -0.20      0.00
    5    4    4     -0.20      0.00
    6    4    4     -0.04      0.00
    7    4    4      0.19      0.00
    8    4    4      0.30      0.00
    9    4    4      0.23      0.00
   10    4    4      0.05      0.00
   11    4    4     -0.09      0.00
   -9    5    4     -0.12      0.00
   -8    5    4     -0.14      0.00
   -7    5    4     -0.04      0.00
   -6    5    4      0.16      0.00
   -5    5    4      0.37      0.00
   -4    5    4      0.54      0.00
   -3    5    4      0.60      0.00
   -2    5    4      0.54      0.00
   -1    5    4      0.39      0.00
    0    5    4      0.21      0.00
    1    5    4      0.09      0.00
    2    5    4      0.04      0.00
    3    5    4     -0.03      0.00
    4    5    4     -0.14      0.00
    5    5    4     -0.22      0.00
    6    5    4     -0.19      0.00
    7    5    4     -0.04      0.00
    8    5    4      0.11      0.00
    9    5    4      0.14      0.00
   10    5    4      0.05      0.00
   11    5    4     -0.06      0.00
   -8    6    4     -0.14      0.00
   -7    6    4     -0.10      0.00
   -6    6    4      0.05      0.00
   -5    6    4      0.25      0.00
   -4    6    4      0.43      0.00
   -3    6    4      0.56      0.00
   -2    6    4      0.61      0.00
   -1    6    4      0.54      0.00
    0    6    4      0.40      0.00
    1    6    4      0.26      0.00
    2    6    4      0.18      0.00
    3    6    4      0.12      0.00
    4    6    4      0.01      0.00
    5    6    4     -0.15      0.00
    6    6    4     -0.24      0.00
    7    6    4     -0.21      0.00
    8    6    4     -0.09      0.00
    9    6    4      0.00      0.00
   10    6    4      0.00      0.00
   11    6    4     -0.04      0.00
   -7    7    4     -0.12      0.00
   -6    7    4     -0.05      0.00
   -5    7    4      0.06      0.00
   -4    7    4      0.18      0.00
   -3    7    4      0.31      0.00
   -2    7    4      0.42      0.00
   -1    7    4      0.48      0.00
    0    7    4      0.45      0.00
    1    7    4      0.37      0.00
    2    7    4      0.31      0.00
    3    7    4      0.26      0.00
    4    7    4      0.17      0.00
    5    7    4      0.00      0.00
    6    7    4     -0.18      0.00
    7    7    4     -0.26      0.00
    8    7    4     -0.21      0.00
    9    7    4     -0.11      0.00
   10    7    4     -0.06      0.00
   11    7    4     -0.05      0.00
   -7    8    4     -0.08      0.00
   -6    8    4     -0.08      0.00
   -5    8    4     -0.08      0.00
   -4    8    4     -0.07      0.00
   -3    8    4     -0.02      0.00
   -2    8    4      0.09      0.00
   -1    8    4      0.22      0.00
    0    8    4      0.31      0.00
    1    8    4      0.33      0.00
    2    8    4      0.31      0.00
    3    8    4      0.30      0.00
    4    8    4      0.26      0.00
    5    8    4      0.12      0.00
    6    8    4     -0.07      0.00
    7    8    4     -0.21      0.00
    8    8    4     -0.22      0.00
    9    8    4     -0.16      0.00
   10    8    4     -0.09      0.00
   -6    9    4     -0.02      0.00
   -5    9    4     -0.07      0.00
   -4    9    4     -0.16      0.00
   -3    9    4     -0.22      0.00
   -2    9    4     -0.18      0.00
   -1    9    4     -0.03      0.00
    0    9    4      0.12      0.00
    1    9    4      0.20      0.00
    2    9    4      0.22      0.00
    3    9    4      0.22      0.00
    4    9    4      0.22      0.00
    5    9    4      0.15      0.00
    6    9    4      0.01      0.00
    7    9    4     -0.12      0.00
    8    9    4     -0.17      0.00
    9    9    4     -0.13      0.00
   10    9    4     -0.08      0.00
   -4   10    4     -0.07      0.00
   -3   10    4     -0.19      0.00
   -2   10    4     -0.22      0.00
   -1   10    4     -0.12      0.00
    0   10    4      0.03      0.00
    1   10    4      0.12      0.00
    2   10    4      0.13      0.00
    3   10    4      0.11      0.00
    4   10    4      0.10      0.00
    5   10    4      0.08      0.00
    6   10    4      0.02      0.00
    7   10    4     -0.06      0.00
    8   10    4     -0.10      0.00
    9   10    4     -0.08      0.00
   -3   11    4     -0.06      0.00
   -2   11    4     -0.12      0.00
   -1   11    4     -0.06      0.00
    0   11    4      0.06      0.00
    1   11    4      0.14      0.00
    2   11    4      0.12      0.00
    3   11    4      0.05      0.00
    4   11    4      0.00      0.00
    5   11    4     -0.01      0.00
    6   11    4     -0.02      0.00
    7   11    4     -0.05      0.00
    8   11    4     -0.06      0.00
   -1   12    4      0.00      0.00
    0   12    4      0.10      0.00
    1   12    4      0.16      0.00
    2   12    4      0.13      0.00
    3   12    4      0.04      0.00
    4   12    4     -0.04      0.00
    5   12    4     -0.07      0.00
    6   12    4     -0.06      0.00
   -3  -12    5     -0.12      0.00
   -2  -12    5     -0.06      0.00
   -1  -12    5      0.02      0.00
    0  -12    5      0.04      0.00
   -6  -11    5      0.04      0.00
   -5  -11    5     -0.02      0.00
   -4  -11    5     -0.12      0.00
   -3  -11    5     -0.18      0.00
   -2  -11    5     -0.12      0.00
   -1  -11    5     -0.02      0.00
    0  -11    5      0.04      0.00
    1  -11    5      0.01      0.00
    2  -11    5     -0.03      0.00
    3  -11    5     -0.03      0.00
   -7  -10    5     -0.01      0.00
   -6  -10    5     -0.02      0.00
   -5  -10    5     -0.08      0.00
   -4  -10    5     -0.19      0.00
   -3  -10    5     -0.25      0.00
   -2  -10    5     -0.22      0.00
   -1  -10    5     -0.10      0.00
    0  -10    5      0.00      0.00
    1  -10    5      0.01      0.00
    2  -10    5     -0.03      0.00
    3  -10    5     -0.05      0.00
    4  -10    5     -0.03      0.00
    5  -10    5     -0.01      0.00
   -8   -9    5      0.04      0.00
   -7   -9    5     -0.02      0.00
   -6   -9    5     -0.07      0.00
   -5   -9    5     -0.15      0.00
   -4   -9    5     -0.27      0.00
   -3   -9    5     -0.36      0.00
   -2   -9    5     -0.35      0.00
   -1   -9    5     -0.24      0.00
    0   -9    5     -0.10      0.00
    1   -9    5     -0.04      0.00
    2   -9    5     -0.06      0.00
    3   -9    5     -0.08      0.00
    4   -9    5     -0.08      0.00
    5   -9    5     -0.08      0.00
    6   -9    5     -0.09      0.00
   -9   -8    5      0.15      0.00
   -8   -8    5      0.10      0.00
   -7   -8    5      0.02      0.00
   -6   -8    5     -0.07      0.00
   -5   -8    5     -0.18      0.00
   -4   -8    5     -0.32      0.00
   -3   -8    5     -0.45      0.00
   -2   -8    5     -0.49      0.00
   -1   -8    5     -0.41      0.00
    0   -8    5     -0.27      0.00
    1   -8    5     -0.17      0.00
    2   -8    5     -0.13      0.00
    3   -8    5     -0.12      0.00
    4   -8    5     -0.10      0.00
    5   -8    5     -0.10      0.00
    6   -8    5     -0.14      0.00
    7   -8    5     -0.18      0.00
   -9   -7    5      0.17      0.00
   -8   -7    5      0.15      0.00
   -7   -7    5      0.08      0.00
   -6   -7    5     -0.03      0.00
   -5   -7    5     -0.15      0.00
   -4   -7    5     -0.31      0.00
   -3   -7    5     -0.48      0.00
   -2   -7    5     -0.59      0.00
   -1   -7    5     -0.57      0.00
    0   -7    5     -0.46      0.00
    1   -7    5     -0.34      0.00
    2   -7    5     -0.26      0.00
    3   -7    5     -0.20      0.00
    4   -7    5     -0.13      0.00
    5   -7    5     -0.08      0.00
    6   -7    5     -0.09      0.00
    7   -7    5     -0.15      0.00
    8   -7    5     -0.19      0.00
  -10   -6    5      0.11      0.00
   -9   -6    5      0.15      0.00
   -8   -6    5      0.16      0.00
   -7   -6    5      0.11      0.00
   -6   -6    5      0.03      0.00
   -5   -6    5     -0.09      0.00
   -4   -6    5     -0.25      0.00
   -3   -6    5     -0.43      0.00
   -2   -6    5     -0.59      0.00
   -1   -6    5     -0.66      0.00
    0   -6    5     -0.61      0.00
    1   -6    5     -0.50      0.00
    2   -6    5     -0.41      0.00
    3   -6    5     -0.32      0.00
    4   -6    5     -0.20      0.00
    5   -6    5     -0.07      0.00
    6   -6    5     -0.01      0.00
    7   -6    5     -0.05      0.00
    8   -6    5     -0.12      0.00
    9   -6    5     -0.12      0.00
  -10   -5    5      0.06      0.00
   -9   -5    5      0.09      0.00
   -8   -5    5      0.13      0.00
   -7   -5    5      0.14      0.00
   -6   -5    5      0.10      0.00
   -5   -5    5      0.03      0.00
   -4   -5    5     -0.10      0.00
   -3   -5    5     -0.28      0.00
   -2   -5    5     -0.48      0.00
   -1   -5    5     -0.63      0.00
    0   -5    5     -0.66      0.00
    1   -5    5     -0.61      0.00
    2   -5    5     -0.55      0.00
    3   -5    5     -0.47      0.00
    4   -5    5     -0.32      0.00
    5   -5    5     -0.13      0.00
    6   -5    5      0.03      0.00
    7   -5    5      0.04      0.00
    8   -5    5     -0.04      0.00
    9   -5    5     -0.11      0.00
  -10   -4    5     -0.01      0.00
   -9   -4    5      0.02      0.00
   -8   -4    5      0.08      0.00
   -7   -4    5      0.15      0.00
   -6   -4    5      0.20      0.00
   -5   -4    5      0.19      0.00
   -4   -4    5      0.13      0.00
   -3   -4    5     -0.01      0.00
   -2   -4    5     -0.22      0.00
   -1   -4    5     -0.44      0.00
    0   -4    5     -0.58      0.00
    1   -4    5     -0.62      0.00
    2   -4    5     -0.61      0.00
    3   -4    5     -0.58      0.00
    4   -4    5     -0.48      0.00
    5   -4    5     -0.27      0.00
    6   -4    5     -0.04      0.00
    7   -4    5      0.06      0.00
    8   -4    5      0.00      0.00
    9   -4    5     -0.12      0.00
   10   -4    5     -0.14      0.00
  -10   -3    5     -0.05      0.00
   -9   -3    5     -0.07      0.00
   -8   -3    5     -0.01      0.00
   -7   -3    5      0.12      0.00
   -6   -3    5      0.26      0.00
   -5   -3    5      0.36      0.00
   -4   -3    5      0.39      0.00
   -3   -3    5      0.32      0.00
   -2   -3    5      0.14      0.00
   -1   -3    5     -0.12      0.00
    0   -3    5     -0.35      0.00
    1   -3    5     -0.48      0.00
    2   -3    5     -0.54      0.00
    3   -3    5     -0.58      0.00
    4   -3    5     -0.57      0.00
    5   -3    5     -0.43      0.00
    6   -3    5     -0.19      0.00
    7   -3    5      0.00      0.00
    8   -3    5     -0.01      0.00
    9   -3    5     -0.14      0.00
   10   -3    5     -0.23      0.00
  -10   -2    5     -0.07      0.00
   -9   -2    5     -0.15      0.00
   -8   -2    5     -0.14      0.00
   -7   -2    5      0.01      0.00
   -6   -2    5      0.22      0.00
   -5   -2    5      0.41      0.00
   -4   -2    5      0.54      0.00
   -3   -2    5      0.57      0.00
   -2   -2    5      0.46      0.00
   -1   -2    5      0.23      0.00
    0   -2    5     -0.04      0.00
    1   -2    5     -0.24      0.00
    2   -2    5     -0.35      0.00
    3   -2    5     -0.45      0.00
    4   -2    5     -0.54      0.00
    5   -2    5     -0.52      0.00
    6   -2    5     -0.34      0.00
    7   -2    5     -0.12      0.00
    8   -2    5     -0.04      0.00
    9   -2    5     -0.13      0.00
   10   -2    5     -0.26      0.00
   11   -2    5     -0.27      0.00
  -10   -1    5     -0.03      0.00
   -9   -1    5     -0.18      0.00
   -8   -1    5     -0.25      0.00
   -7   -1    5     -0.17      0.00
   -6   -1    5      0.04      0.00
   -5   -1    5      0.28      0.00
   -4   -1    5      0.48      0.00
   -3   -1    5      0.60      0.00
   -2   -1    5      0.60      0.00
   -1   -1    5      0.45      0.00
    0   -1    5      0.21      0.00
    1   -1    5      0.01      0.00
    2   -1    5     -0.11      0.00
    3   -1    5     -0.23      0.00
    4   -1    5     -0.38      0.00
    5   -1    5     -0.49      0.00
    6   -1    5     -0.44      0.00
    7   -1    5     -0.25      0.00
    8   -1    5     -0.10      0.00
    9   -1    5     -0.09      0.00
   10   -1    5     -0.19      0.00
   11   -1    5     -0.25      0.00
  -10    0    5      0.05      0.00
   -9    0    5     -0.12      0.00
   -8    0    5     -0.28      0.00
   -7    0    5     -0.31      0.00
   -6    0    5     -0.17      0.00
   -5    0    5      0.04      0.00
   -4    0    5      0.24      0.00
   -3    0    5      0.40      0.00
   -2    0    5      0.48      0.00
   -1    0    5      0.43      0.00
    0    0    5      0.29      0.00
    1    0    5      0.15      0.00
    2    0    5      0.07      0.00
    3    0    5      0.01      0.00
    4    0    5     -0.13      0.00
    5    0    5     -0.33      0.00
    6    0    5     -0.42      0.00
    7    0    5     -0.34      0.00
    8    0    5     -0.17      0.00
    9    0    5     -0.07      0.00
   10    0    5     -0.09      0.00
   11    0    5     -0.14      0.00
  -10    1    5      0.11      0.00
   -9    1    5     -0.01      0.00
   -8    1    5     -0.21      0.00
   -7    1    5     -0.34      0.00
   -6    1    5     -0.33      0.00
   -5    1    5     -0.21      0.00
   -4    1    5     -0.06      0.00
   -3    1    5      0.08      0.00
   -2    1    5      0.20      0.00
   -1    1    5      0.24      0.00
    0    1    5      0.20      0.00
    1    1    5      0.15      0.00
    2    1    5      0.14      0.00
    3    1    5      0.16      0.00
    4    1    5      0.09      0.00
    5    1    5     -0.10      0.00
    6    1    5     -0.30      0.00
    7    1    5     -0.35      0.00
    8    1    5     -0.24      0.00
    9    1    5     -0.08      0.00
   10    1    5      0.00      0.00
   11    1    5      0.00      0.00
   -9    2    5      0.09      0.00
   -8    2    5     -0.07      0.00
   -7    2    5     -0.26      0.00
   -6    2    5     -0.37      0.00
   -5    2    5     -0.37      0.00
   -4    2    5     -0.31      0.00
   -3    2    5     -0.22      0.00
   -2    2    5     -0.11      0.00
   -1    2    5     -0.02      0.00
    0    2    5      0.03      0.00
    1    2    5      0.06      0.00
    2    2    5      0.12      0.00
    3    2    5      0.21      0.00
    4    2    5      0.23      0.00
    5    2    5      0.11      0.00
    6    2    5     -0.11      0.00
    7    2    5     -0.27      0.00
    8    2    5     -0.25      0.00
    9    2    5     -0.11      0.00
   10    2    5      0.03      0.00
   11    2    5      0.09      0.00
   -9    3    5      0.14      0.00
   -8    3    5      0.06      0.00
   -7    3    5     -0.13      0.00
   -6    3    5     -0.33      0.00
   -5    3    5     -0.46      0.00
   -4    3    5     -0.50      0.00
   -3    3    5     -0.48      0.00
   -2    3    5     -0.39      0.00
   -1    3    5     -0.26      0.00
    0    3    5     -0.14      0.00
    1    3    5     -0.05      0.00
    2    3    5      0.04      0.00
    3    3    5      0.16      0.00
    4    3    5      0.26      0.00
    5    3    5      0.24      0.00
    6    3    5      0.07      0.00
    7    3    5     -0.12      0.00
    8    3    5     -0.20      0.00
    9    3    5     -0.12      0.00
   10    3    5      0.02      0.00
   11    3    5      0.12      0.00
   -9    4    5      0.13      0.00
   -8    4    5      0.13      0.00
   -7    4    5     -0.01      0.00
   -6    4    5     -0.25      0.00
   -5    4    5     -0.47      0.00
   -4    4    5     -0.62      0.00
   -3    4    5     -0.66      0.00
   -2    4    5     -0.61      0.00
   -1    4    5     -0.48      0.00
    0    4    5     -0.32      0.00
    1    4    5     -0.18      0.00
    2    4    5     -0.07      0.00
    3    4    5      0.05      0.00
    4    4    5      0.18      0.00
    5    4    5      0.26      0.00
    6    4    5      0.20      0.00
    7    4    5      0.04      0.00
    8    4    5     -0.09      0.00
    9    4    5     -0.10      0.00
   10    4    5      0.00      0.00
   11    4    5      0.10      0.00
   -8    5    5      0.16      0.00
   -7    5    5      0.09      0.00
   -6    5    5     -0.12      0.00
   -5    5    5     -0.38      0.00
   -4    5    5     -0.59      0.00
   -3    5    5     -0.71      0.00
   -2    5    5     -0.72      0.00
   -1    5    5     -0.64      0.00
    0    5    5     -0.49      0.00
    1    5    5     -0.34      0.00
    2    5    5     -0.23      0.00
    3    5    5     -0.13      0.00
    4    5    5      0.01      0.00
    5    5    5      0.16      0.00
    6    5    5      0.23      0.00
    7    5    5      0.17      0.00
    8    5    5      0.04      0.00
    9    5    5     -0.03      0.00
   10    5    5     -0.01      0.00
   11    5    5      0.06      0.00
   -8    6    5      0.14      0.00
   -7    6    5      0.15      0.00
   -6    6    5      0.03      0.00
   -5    6    5     -0.18      0.00
   -4    6    5     -0.38      0.00
   -3    6    5     -0.54      0.00
   -2    6    5     -0.62      0.00
   -1    6    5     -0.62      0.00
    2    6    5     -0.37      0.00
    3    6    5     -0.32      0.00
    4    6    5     -0.21      0.00
    5    6    5     -0.03      0.00
    6    6    5      0.15      0.00
    7    6    5      0.22      0.00
    8    6    5      0.16      0.00
    9    6    5      0.06      0.00
   10    6    5      0.02      0.00
   11    6    5      0.03      0.00
   -7    7    5      0.14      0.00
   -6    7    5      0.11      0.00
   -5    7    5      0.02      0.00
   -4    7    5     -0.09      0.00
   -3    7    5     -0.21      0.00
   -2    7    5     -0.32      0.00
   -1    7    5     -0.40      0.00
    0    7    5     -0.43      0.00
    1    7    5     -0.41      0.00
    2    7    5     -0.41      0.00
    3    7    5     -0.42      0.00
    4    7    5     -0.38      0.00
    5    7    5     -0.22      0.00
    6    7    5      0.01      0.00
    7    7    5      0.18      0.00
    8    7    5      0.21      0.00
    9    7    5      0.14      0.00
   10    7    5      0.07      0.00
   11    7    5      0.03      0.00
   -6    8    5      0.08      0.00
   -5    8    5      0.09      0.00
   -4    8    5      0.10      0.00
   -3    8    5      0.08      0.00
   -2    8    5      0.01      0.00
   -1    8    5     -0.10      0.00
    0    8    5     -0.21      0.00
    1    8    5     -0.27      0.00
    2    8    5     -0.32      0.00
    3    8    5     -0.38      0.00
    4    8    5     -0.42      0.00
    5    8    5     -0.34      0.00
    6    8    5     -0.13      0.00
    7    8    5      0.08      0.00
    8    8    5      0.19      0.00
    9    8    5      0.17      0.00
   10    8    5      0.11      0.00
   -5    9    5      0.01      0.00
   -4    9    5      0.09      0.00
   -3    9    5      0.17      0.00
   -2    9    5      0.17      0.00
   -1    9    5      0.07      0.00
    0    9    5     -0.05      0.00
    1    9    5     -0.14      0.00
    2    9    5     -0.19      0.00
    3    9    5     -0.25      0.00
    4    9    5     -0.33      0.00
    5    9    5     -0.33      0.00
    6    9    5     -0.20      0.00
    7    9    5     -0.01      0.00
    8    9    5      0.12      0.00
    9    9    5      0.14      0.00
   -4   10    5     -0.02      0.00
   -3   10    5      0.08      0.00
   -2   10    5      0.13      0.00
   -1   10    5      0.06      0.00
    0   10    5     -0.05      0.00
    1   10    5     -0.12      0.00
    2   10    5     -0.12      0.00
    3   10    5     -0.13      0.00
    4   10    5     -0.18      0.00
    5   10    5     -0.22      0.00
    6   10    5     -0.18      0.00
    7   10    5     -0.06      0.00
    8   10    5      0.04      0.00
   -2   11    5      0.03      0.00
   -1   11    5     -0.01      0.00
    0   11    5     -0.12      0.00
    1   11    5     -0.17      0.00
    2   11    5     -0.13      0.00
    3   11    5     -0.07      0.00
    4   11    5     -0.05      0.00
    5   11    5     -0.09      0.00
    6   11    5     -0.10      0.00
    7   11    5     -0.05      0.00
    0   12    5     -0.12      0.00
    1   12    5     -0.18      0.00
    2   12    5     -0.14      0.00
    3   12    5     -0.03      0.00
    4   12    5      0.03      0.00
    5   12    5      0.02      0.00
   -5  -11    6      0.07      0.00
   -4  -11    6      0.19      0.00
   -3  -11    6      0.26      0.00
   -2  -11    6      0.23      0.00
   -1  -11    6      0.12      0.00
    0  -11    6      0.05      0.00
    1  -11    6      0.04      0.00
    2  -11    6      0.05      0.00
    3  -11    6      0.02      0.00
   -6  -10    6     -0.01      0.00
   -5  -10    6      0.09      0.00
   -4  -10    6      0.23      0.00
   -3  -10    6      0.34      0.00
   -2  -10    6      0.34      0.00
   -1  -10    6      0.25      0.00
    0  -10    6      0.15      0.00
    1  -10    6      0.11      0.00
    2  -10    6      0.12      0.00
    3  -10    6      0.11      0.00
    4  -10    6      0.04      0.00
   -7   -9    6     -0.10      0.00
   -6   -9    6     -0.04      0.00
   -5   -9    6      0.06      0.00
   -4   -9    6      0.22      0.00
   -3   -9    6      0.36      0.00
   -2   -9    6      0.42      0.00
   -1   -9    6      0.36      0.00
    0   -9    6      0.26      0.00
    1   -9    6      0.19      0.00
    2   -9    6      0.18      0.00
    3   -9    6      0.17      0.00
    4   -9    6      0.12      0.00
    5   -9    6      0.06      0.00
    6   -9    6      0.04      0.00
   -8   -8    6     -0.20      0.00
   -7   -8    6     -0.17      0.00
   -6   -8    6     -0.10      0.00
   -5   -8    6      0.01      0.00
   -4   -8    6      0.16      0.00
   -3   -8    6      0.33      0.00
   -2   -8    6      0.45      0.00
   -1   -8    6      0.46      0.00
    0   -8    6      0.38      0.00
    1   -8    6      0.29      0.00
    2   -8    6      0.24      0.00
    3   -8    6      0.21      0.00
    4   -8    6      0.15      0.00
    5   -8    6      0.10      0.00
    6   -8    6      0.07      0.00
    7   -8    6      0.08      0.00
   -9   -7    6     -0.20      0.00
   -7   -7    6     -0.21      0.00
   -6   -7    6     -0.15      0.00
   -5   -7    6     -0.05      0.00
   -4   -7    6      0.08      0.00
   -3   -7    6      0.26      0.00
   -2   -7    6      0.42      0.00
   -1   -7    6      0.51      0.00
    0   -7    6      0.49      0.00
    1   -7    6      0.42      0.00
    2   -7    6      0.35      0.00
    3   -7    6      0.27      0.00
    4   -7    6      0.18      0.00
    5   -7    6      0.09      0.00
    6   -7    6      0.05      0.00
    7   -7    6      0.06      0.00
    8   -7    6      0.09      0.00
   -9   -6    6     -0.16      0.00
   -8   -6    6     -0.22      0.00
   -7   -6    6     -0.22      0.00
   -6   -6    6     -0.18      0.00
   -5   -6    6     -0.11      0.00
   -4   -6    6     -0.01      0.00
   -3   -6    6      0.14      0.00
   -2   -6    6      0.32      0.00
   -1   -6    6      0.47      0.00
    0   -6    6      0.54      0.00
    1   -6    6      0.53      0.00
    2   -6    6      0.47      0.00
    3   -6    6      0.39      0.00
    4   -6    6      0.26      0.00
    5   -6    6      0.11      0.00
    6   -6    6      0.01      0.00
    7   -6    6      0.00      0.00
    8   -6    6      0.05      0.00
    9   -6    6      0.06      0.00
   -9   -5    6     -0.09      0.00
   -8   -5    6     -0.16      0.00
   -7   -5    6     -0.21      0.00
   -6   -5    6     -0.22      0.00
   -5   -5    6     -0.19      0.00
   -4   -5    6     -0.14      0.00
   -3   -5    6     -0.05      0.00
   -2   -5    6      0.11      0.00
   -1   -5    6      0.30      0.00
    0   -5    6      0.46      0.00
    1   -5    6      0.53      0.00
    2   -5    6      0.55      0.00
    3   -5    6      0.50      0.00
    4   -5    6      0.38      0.00
    5   -5    6      0.19      0.00
    6   -5    6      0.02      0.00
    7   -5    6     -0.03      0.00
    8   -5    6      0.01      0.00
    9   -5    6      0.07      0.00
  -10   -4    6      0.04      0.00
   -9   -4    6      0.01      0.00
   -8   -4    6     -0.07      0.00
   -7   -4    6     -0.18      0.00
   -6   -4    6     -0.25      0.00
   -5   -4    6     -0.29      0.00
   -4   -4    6     -0.30      0.00
   -3   -4    6     -0.28      0.00
   -2   -4    6     -0.19      0.00
   -1   -4    6      0.00      0.00
    0   -4    6      0.20      0.00
    1   -4    6      0.37      0.00
    2   -4    6      0.48      0.00
    3   -4    6      0.52      0.00
    4   -4    6      0.47      0.00
    5   -4    6      0.30      0.00
    6   -4    6      0.09      0.00
    7   -4    6     -0.03      0.00
    8   -4    6      0.00      0.00
    9   -4    6      0.09      0.00
   10   -4    6      0.12      0.00
  -10   -3    6      0.08      0.00
   -9   -3    6      0.11      0.00
   -8   -3    6      0.05      0.00
   -7   -3    6     -0.09      0.00
   -6   -3    6     -0.23      0.00
   -5   -3    6     -0.34      0.00
   -4   -3    6     -0.42      0.00
   -3   -3    6     -0.48      0.00
   -2   -3    6     -0.47      0.00
   -1   -3    6     -0.34      0.00
    0   -3    6     -0.14      0.00
    1   -3    6      0.08      0.00
    2   -3    6      0.27      0.00
    3   -3    6      0.41      0.00
    4   -3    6      0.46      0.00
    5   -3    6      0.38      0.00
    6   -3    6      0.19      0.00
    7   -3    6      0.02      0.00
    8   -3    6      0.00      0.00
    9   -3    6      0.11      0.00
   10   -3    6      0.20      0.00
  -10   -2    6      0.06      0.00
   -9   -2    6      0.16      0.00
   -8   -2    6      0.18      0.00
   -7   -2    6      0.07      0.00
   -6   -2    6     -0.11      0.00
   -5   -2    6     -0.27      0.00
   -4   -2    6     -0.40      0.00
   -3   -2    6     -0.51      0.00
   -2   -2    6     -0.57      0.00
   -1   -2    6     -0.54      0.00
    0   -2    6     -0.39      0.00
    1   -2    6     -0.19      0.00
    2   -2    6      0.02      0.00
    3   -2    6      0.20      0.00
    4   -2    6      0.35      0.00
    5   -2    6      0.39      0.00
    6   -2    6      0.27      0.00
    7   -2    6      0.10      0.00
    8   -2    6      0.02      0.00
    9   -2    6      0.10      0.00
   10   -2    6      0.22      0.00
   11   -2    6      0.24      0.00
  -10   -1    6     -0.02      0.00
   -9   -1    6      0.13      0.00
   -8   -1    6      0.25      0.00
   -7   -1    6      0.23      0.00
   -6   -1    6      0.08      0.00
   -5   -1    6     -0.09      0.00
   -4   -1    6     -0.22      0.00
   -3   -1    6     -0.34      0.00
   -2   -1    6     -0.44      0.00
   -1   -1    6     -0.49      0.00
    0   -1    6     -0.43      0.00
    1   -1    6     -0.31      0.00
    2   -1    6     -0.16      0.00
    3   -1    6      0.00      0.00
    4   -1    6      0.18      0.00
    5   -1    6      0.30      0.00
    6   -1    6      0.30      0.00
    7   -1    6      0.17      0.00
    8   -1    6      0.06      0.00
    9   -1    6      0.07      0.00
   10   -1    6      0.17      0.00
   11   -1    6      0.24      0.00
   -9    0    6      0.03      0.00
   -8    0    6      0.21      0.00
   -7    0    6      0.30      0.00
   -6    0    6      0.25      0.00
   -5    0    6      0.13      0.00
   -4    0    6      0.03      0.00
   -3    0    6     -0.05      0.00
   -2    0    6     -0.15      0.00
   -1    0    6     -0.23      0.00
    0    0    6     -0.26      0.00
    1    0    6     -0.24      0.00
    2    0    6     -0.20      0.00
    3    0    6     -0.13      0.00
    4    0    6     -0.01      0.00
    5    0    6      0.15      0.00
    6    0    6      0.24      0.00
    7    0    6      0.20      0.00
    8    0    6      0.09      0.00
    9    0    6      0.04      0.00
   10    0    6      0.09      0.00
   11    0    6      0.15      0.00
   -9    1    6     -0.09      0.00
   -8    1    6      0.10      0.00
   -7    1    6      0.27      0.00
   -6    1    6      0.34      0.00
   -5    1    6      0.30      0.00
   -4    1    6      0.25      0.00
   -3    1    6      0.22      0.00
   -2    1    6      0.17      0.00
   -1    1    6      0.09      0.00
    0    1    6      0.00      0.00
    1    1    6     -0.07      0.00
    2    1    6     -0.13      0.00
    3    1    6     -0.17      0.00
    4    1    6     -0.15      0.00
    5    1    6     -0.04      0.00
    6    1    6      0.10      0.00
    7    1    6      0.15      0.00
    8    1    6      0.10      0.00
    9    1    6      0.02      0.00
   10    1    6     -0.01      0.00
   11    1    6      0.02      0.00
   -9    2    6     -0.14      0.00
   -8    2    6     -0.02      0.00
   -7    2    6      0.18      0.00
   -6    2    6      0.35      0.00
   -5    2    6      0.41      0.00
   -4    2    6      0.43      0.00
   -3    2    6      0.44      0.00
   -2    2    6      0.42      0.00
   -1    2    6      0.35      0.00
    0    2    6      0.24      0.00
    1    2    6      0.12      0.00
    2    2    6     -0.01      0.00
    3    2    6     -0.13      0.00
    4    2    6     -0.20      0.00
    5    2    6     -0.18      0.00
    6    2    6     -0.06      0.00
    7    2    6      0.05      0.00
    8    2    6      0.07      0.00
    9    2    6      0.01      0.00
   10    2    6     -0.06      0.00
   11    2    6     -0.08      0.00
   -9    3    6     -0.13      0.00
   -8    3    6     -0.10      0.00
   -7    3    6      0.07      0.00
   -6    3    6      0.30      0.00
   -5    3    6      0.47      0.00
   -4    3    6      0.56      0.00
   -3    3    6      0.60      0.00
   -1    3    6      0.54      0.00
    0    3    6      0.43      0.00
    1    3    6      0.28      0.00
    2    3    6      0.14      0.00
    3    3    6     -0.02      0.00
    4    3    6     -0.15      0.00
    5    3    6     -0.21      0.00
    6    3    6     -0.17      0.00
    7    3    6     -0.05      0.00
    8    3    6      0.02      0.00
    9    3    6      0.01      0.00
   10    3    6     -0.07      0.00
   11    3    6     -0.12      0.00
   -8    4    6     -0.14      0.00
   -7    4    6     -0.03      0.00
   -6    4    6      0.20      0.00
   -5    4    6      0.44      0.00
   -4    4    6      0.61      0.00
   -3    4    6      0.69      0.00
   -2    4    6      0.70      0.00
    0    4    6      0.54      0.00
    1    4    6      0.41      0.00
    2    4    6      0.28      0.00
    3    4    6      0.15      0.00
    4    4    6      0.00      0.00
    5    4    6     -0.13      0.00
    6    4    6     -0.17      0.00
    7    4    6     -0.12      0.00
    8    4    6     -0.02      0.00
    9    4    6      0.01      0.00
   10    4    6     -0.03      0.00
   11    4    6     -0.09      0.00
   -8    5    6     -0.14      0.00
   -7    5    6     -0.12      0.00
   -6    5    6      0.05      0.00
   -5    5    6      0.29      0.00
   -4    5    6      0.50      0.00
   -3    5    6      0.62      0.00
   -2    5    6      0.65      0.00
   -1    5    6      0.63      0.00
    0    5    6      0.56      0.00
    2    5    6      0.40      0.00
    3    5    6      0.33      0.00
    4    5    6      0.22      0.00
    5    5    6      0.05      0.00
    6    5    6     -0.09      0.00
    7    5    6     -0.13      0.00
    8    5    6     -0.08      0.00
    9    5    6     -0.01      0.00
   10    5    6      0.00      0.00
   11    5    6     -0.04      0.00
   -7    6    6     -0.16      0.00
   -6    6    6     -0.09      0.00
   -5    6    6      0.09      0.00
   -4    6    6      0.26      0.00
   -3    6    6      0.38      0.00
   -2    6    6      0.43      0.00
   -1    6    6      0.44      0.00
    0    6    6      0.43      0.00
    1    6    6      0.42      0.00
    2    6    6      0.43      0.00
    3    6    6      0.45      0.00
    4    6    6      0.41      0.00
    5    6    6      0.27      0.00
    6    6    6      0.05      0.00
    7    6    6     -0.10      0.00
    8    6    6     -0.13      0.00
    9    6    6     -0.07      0.00
   10    6    6     -0.02      0.00
   11    6    6     -0.01      0.00
   -6    7    6     -0.11      0.00
   -5    7    6     -0.04      0.00
   -4    7    6      0.05      0.00
   -3    7    6      0.10      0.00
   -2    7    6      0.14      0.00
   -1    7    6      0.17      0.00
    0    7    6      0.20      0.00
    1    7    6      0.26      0.00
    2    7    6      0.35      0.00
    3    7    6      0.46      0.00
    4    7    6      0.52      0.00
    5    7    6      0.44      0.00
    6    7    6      0.21      0.00
    7    7    6     -0.03      0.00
    8    7    6     -0.15      0.00
    9    7    6     -0.13      0.00
   10    7    6     -0.07      0.00
   -6    8    6     -0.02      0.00
   -5    8    6     -0.02      0.00
   -4    8    6     -0.02      0.00
   -3    8    6     -0.04      0.00
   -2    8    6     -0.05      0.00
   -1    8    6     -0.03      0.00
    0    8    6      0.02      0.00
    1    8    6      0.09      0.00
    2    8    6      0.20      0.00
    3    8    6      0.37      0.00
    4    8    6      0.51      0.00
    5    8    6      0.52      0.00
    6    8    6      0.34      0.00
    7    8    6      0.08      0.00
    8    8    6     -0.10      0.00
    9    8    6     -0.15      0.00
   10    8    6     -0.11      0.00
   -4    9    6      0.05      0.00
   -3    9    6     -0.02      0.00
   -2    9    6     -0.07      0.00
   -1    9    6     -0.06      0.00
    0    9    6     -0.02      0.00
    1    9    6      0.03      0.00
    2    9    6      0.10      0.00
    3    9    6      0.23      0.00
    4    9    6      0.39      0.00
    5    9    6      0.48      0.00
    6    9    6      0.39      0.00
    7    9    6      0.18      0.00
    8    9    6     -0.02      0.00
    9    9    6     -0.10      0.00
   -3   10    6      0.05      0.00
   -2   10    6      0.00      0.00
   -1   10    6      0.01      0.00
    0   10    6      0.06      0.00
    1   10    6      0.08      0.00
    2   10    6      0.08      0.00
    3   10    6      0.12      0.00
    4   10    6      0.23      0.00
    5   10    6      0.34      0.00
    6   10    6      0.34      0.00
    7   10    6      0.21      0.00
    8   10    6      0.05      0.00
   -1   11    6      0.06      0.00
    0   11    6      0.12      0.00
    1   11    6      0.14      0.00
    2   11    6      0.09      0.00
    3   11    6      0.04      0.00
    4   11    6      0.07      0.00
    5   11    6      0.16      0.00
    6   11    6      0.21      0.00
    7   11    6      0.17      0.00
    2   12    6      0.09      0.00
    3   12    6     -0.01      0.00
    4   12    6     -0.05      0.00
   -3  -11    7     -0.31      0.00
   -2  -11    7     -0.31      0.00
   -1  -11    7     -0.23      0.00
    0  -11    7     -0.15      0.00
    1  -11    7     -0.12      0.00
   -5  -10    7     -0.04      0.00
   -4  -10    7     -0.19      0.00
   -3  -10    7     -0.34      0.00
   -2  -10    7     -0.40      0.00
   -1  -10    7     -0.35      0.00
    0  -10    7     -0.27      0.00
    1  -10    7     -0.22      0.00
    2  -10    7     -0.21      0.00
    3  -10    7     -0.17      0.00
    4  -10    7     -0.08      0.00
   -6   -9    7      0.14      0.00
   -5   -9    7      0.05      0.00
   -4   -9    7     -0.09      0.00
   -3   -9    7     -0.27      0.00
   -2   -9    7     -0.39      0.00
   -1   -9    7     -0.41      0.00
    0   -9    7     -0.34      0.00
    1   -9    7     -0.28      0.00
    2   -9    7     -0.25      0.00
    3   -9    7     -0.23      0.00
    4   -9    7     -0.16      0.00
    5   -9    7     -0.07      0.00
   -7   -8    7      0.24      0.00
   -6   -8    7      0.21      0.00
   -5   -8    7      0.15      0.00
   -4   -8    7      0.02      0.00
   -3   -8    7     -0.15      0.00
   -2   -8    7     -0.33      0.00
   -1   -8    7     -0.41      0.00
    0   -8    7     -0.40      0.00
    1   -8    7     -0.34      0.00
    2   -8    7     -0.29      0.00
    3   -8    7     -0.24      0.00
    4   -8    7     -0.18      0.00
    5   -8    7     -0.10      0.00
    6   -8    7     -0.03      0.00
    7   -8    7     -0.01      0.00
   -8   -7    7      0.24      0.00
   -7   -7    7      0.26      0.00
   -6   -7    7      0.24      0.00
   -5   -7    7      0.20      0.00
   -4   -7    7      0.12      0.00
   -3   -7    7     -0.03      0.00
   -2   -7    7     -0.22      0.00
   -1   -7    7     -0.38      0.00
    0   -7    7     -0.44      0.00
    1   -7    7     -0.42      0.00
    2   -7    7     -0.36      0.00
    3   -7    7     -0.29      0.00
    4   -7    7     -0.20      0.00
    5   -7    7     -0.10      0.00
    6   -7    7     -0.03      0.00
    7   -7    7      0.00      0.00
   -8   -6    7      0.22      0.00
   -6   -6    7      0.24      0.00
   -5   -6    7      0.22      0.00
   -4   -6    7      0.18      0.00
   -3   -6    7      0.09      0.00
   -2   -6    7     -0.07      0.00
   -1   -6    7     -0.27      0.00
    0   -6    7     -0.42      0.00
    1   -6    7     -0.48      0.00
    2   -6    7     -0.45      0.00
    3   -6    7     -0.38      0.00
    4   -6    7     -0.27      0.00
    5   -6    7     -0.14      0.00
    6   -6    7     -0.02      0.00
    7   -6    7      0.02      0.00
    8   -6    7      0.00      0.00
   -9   -5    7      0.08      0.00
   -8   -5    7      0.16      0.00
   -7   -5    7      0.23      0.00
   -6   -5    7      0.24      0.00
   -5   -5    7      0.24      0.00
   -4   -5    7      0.24      0.00
   -3   -5    7      0.23      0.00
   -2   -5    7      0.13      0.00
   -1   -5    7     -0.05      0.00
    0   -5    7     -0.26      0.00
    1   -5    7     -0.41      0.00
    2   -5    7     -0.47      0.00
    3   -5    7     -0.45      0.00
    4   -5    7     -0.36      0.00
    5   -5    7     -0.20      0.00
    6   -5    7     -0.04      0.00
    7   -5    7      0.04      0.00
    8   -5    7      0.03      0.00
    9   -5    7     -0.02      0.00
   -9   -4    7     -0.02      0.00
   -8   -4    7      0.07      0.00
   -7   -4    7      0.17      0.00
   -6   -4    7      0.23      0.00
   -5   -4    7      0.26      0.00
   -4   -4    7      0.30      0.00
   -3   -4    7      0.35      0.00
   -2   -4    7      0.35      0.00
   -1   -4    7      0.24      0.00
    0   -4    7      0.03      0.00
    1   -4    7     -0.19      0.00
    2   -4    7     -0.35      0.00
    3   -4    7     -0.42      0.00
    4   -4    7     -0.40      0.00
    5   -4    7     -0.27      0.00
    6   -4    7     -0.09      0.00
    7   -4    7      0.04      0.00
    8   -4    7      0.05      0.00
    9   -4    7     -0.02      0.00
   10   -4    7     -0.06      0.00
   -9   -3    7     -0.10      0.00
   -8   -3    7     -0.05      0.00
   -7   -3    7      0.06      0.00
   -6   -3    7      0.16      0.00
   -5   -3    7      0.23      0.00
   -4   -3    7      0.29      0.00
   -3   -3    7      0.38      0.00
   -2   -3    7      0.47      0.00
   -1   -3    7      0.45      0.00
    0   -3    7      0.30      0.00
    1   -3    7      0.06      0.00
    2   -3    7     -0.16      0.00
    3   -3    7     -0.31      0.00
    4   -3    7     -0.37      0.00
    5   -3    7     -0.31      0.00
    6   -3    7     -0.15      0.00
    7   -3    7      0.02      0.00
    8   -3    7      0.07      0.00
    9   -3    7      0.00      0.00
   10   -3    7     -0.09      0.00
   -9   -2    7     -0.12      0.00
   -8   -2    7     -0.15      0.00
   -7   -2    7     -0.09      0.00
   -6   -2    7      0.03      0.00
   -5   -2    7      0.12      0.00
   -4   -2    7      0.18      0.00
   -3   -2    7      0.27      0.00
   -2   -2    7      0.39      0.00
   -1   -2    7      0.46      0.00
    0   -2    7      0.40      0.00
    1   -2    7      0.23      0.00
    2   -2    7      0.01      0.00
    3   -2    7     -0.17      0.00
    4   -2    7     -0.29      0.00
    5   -2    7     -0.31      0.00
    6   -2    7     -0.20      0.00
    7   -2    7     -0.04      0.00
    8   -2    7      0.06      0.00
    9   -2    7      0.01      0.00
   10   -2    7     -0.10      0.00
   -9   -1    7     -0.05      0.00
   -8   -1    7     -0.17      0.00
   -7   -1    7     -0.19      0.00
   -6   -1    7     -0.12      0.00
   -5   -1    7     -0.03      0.00
   -4   -1    7      0.01      0.00
   -3   -1    7      0.05      0.00
   -2   -1    7      0.15      0.00
   -1   -1    7      0.26      0.00
    0   -1    7      0.30      0.00
    1   -1    7      0.22      0.00
    2   -1    7      0.08      0.00
    3   -1    7     -0.07      0.00
    4   -1    7     -0.18      0.00
    5   -1    7     -0.25      0.00
    6   -1    7     -0.21      0.00
    7   -1    7     -0.09      0.00
    8   -1    7      0.02      0.00
    9   -1    7      0.02      0.00
   10   -1    7     -0.08      0.00
   11   -1    7     -0.16      0.00
   -9    0    7      0.05      0.00
   -8    0    7     -0.11      0.00
   -7    0    7     -0.22      0.00
   -6    0    7     -0.22      0.00
   -5    0    7     -0.18      0.00
   -4    0    7     -0.17      0.00
   -3    0    7     -0.18      0.00
   -2    0    7     -0.14      0.00
   -1    0    7     -0.05      0.00
    0    0    7      0.04      0.00
    1    0    7      0.07      0.00
    2    0    7      0.04      0.00
    3    0    7     -0.01      0.00
    4    0    7     -0.07      0.00
    5    0    7     -0.12      0.00
    6    0    7     -0.14      0.00
    7    0    7     -0.08      0.00
    8    0    7      0.01      0.00
    9    0    7      0.04      0.00
   10    0    7     -0.02      0.00
   11    0    7     -0.10      0.00
   -9    1    7      0.13      0.00
   -8    1    7     -0.01      0.00
   -7    1    7     -0.18      0.00
   -6    1    7     -0.27      0.00
   -5    1    7     -0.29      0.00
   -4    1    7     -0.30      0.00
   -3    1    7     -0.35      0.00
   -2    1    7     -0.38      0.00
   -1    1    7     -0.33      0.00
    0    1    7     -0.23      0.00
    1    1    7     -0.13      0.00
    2    1    7     -0.06      0.00
    3    1    7     -0.01      0.00
    4    1    7      0.02      0.00
    5    1    7      0.02      0.00
    6    1    7     -0.01      0.00
    7    1    7     -0.01      0.00
    8    1    7      0.04      0.00
    9    1    7      0.07      0.00
   10    1    7      0.06      0.00
   11    1    7      0.00      0.00
   -9    2    7      0.13      0.00
   -8    2    7      0.07      0.00
   -7    2    7     -0.10      0.00
   -6    2    7     -0.27      0.00
   -5    2    7     -0.37      0.00
   -4    2    7     -0.41      0.00
   -3    2    7     -0.47      0.00
   -2    2    7     -0.52      0.00
   -1    2    7     -0.53      0.00
    0    2    7     -0.45      0.00
    1    2    7     -0.33      0.00
    2    2    7     -0.20      0.00
    3    2    7     -0.08      0.00
    4    2    7      0.02      0.00
    5    2    7      0.09      0.00
    6    2    7      0.09      0.00
    7    2    7      0.07      0.00
    8    2    7      0.07      0.00
    9    2    7      0.09      0.00
   10    2    7      0.11      0.00
   11    2    7      0.09      0.00
   -8    3    7      0.10      0.00
   -7    3    7     -0.02      0.00
   -6    3    7     -0.22      0.00
   -5    3    7     -0.39      0.00
   -4    3    7     -0.48      0.00
   -3    3    7     -0.53      0.00
   -2    3    7     -0.58      0.00
   -1    3    7     -0.60      0.00
    0    3    7     -0.56      0.00
    1    3    7     -0.47      0.00
    2    3    7     -0.34      0.00
    3    3    7     -0.21      0.00
    4    3    7     -0.08      0.00
    5    3    7      0.04      0.00
    6    3    7      0.09      0.00
    7    3    7      0.09      0.00
    8    3    7      0.06      0.00
    9    3    7      0.06      0.00
   10    3    7      0.09      0.00
   11    3    7      0.11      0.00
   -8    4    7      0.11      0.00
   -7    4    7      0.08      0.00
   -6    4    7     -0.10      0.00
   -5    4    7     -0.32      0.00
   -3    4    7     -0.52      0.00
   -2    4    7     -0.54      0.00
    0    4    7     -0.54      0.00
    1    4    7     -0.49      0.00
    2    4    7     -0.43      0.00
    3    4    7     -0.35      0.00
    4    4    7     -0.24      0.00
    5    4    7     -0.11      0.00
    6    4    7      0.00      0.00
    7    4    7      0.04      0.00
    8    4    7      0.03      0.00
    9    4    7      0.01      0.00
   10    4    7      0.03      0.00
   11    4    7      0.07      0.00
   -7    5    7      0.15      0.00
   -6    5    7      0.04      0.00
   -5    5    7     -0.16      0.00
   -4    5    7     -0.33      0.00
   -2    5    7     -0.38      0.00
   -1    5    7     -0.36      0.00
    0    5    7     -0.37      0.00
    1    5    7     -0.39      0.00
    2    5    7     -0.42      0.00
    3    5    7     -0.43      0.00
    4    5    7     -0.39      0.00
    5    5    7     -0.28      0.00
    6    5    7     -0.13      0.00
    7    5    7     -0.01      0.00
    8    5    7      0.01      0.00
    9    5    7     -0.01      0.00
   10    5    7     -0.01      0.00
   11    5    7      0.01      0.00
   -7    6    7      0.13      0.00
   -6    6    7      0.11      0.00
   -5    6    7     -0.03      0.00
   -4    6    7     -0.17      0.00
   -3    6    7     -0.22      0.00
   -2    6    7     -0.17      0.00
   -1    6    7     -0.12      0.00
    0    6    7     -0.12      0.00
    1    6    7     -0.18      0.00
    2    6    7     -0.30      0.00
    3    6    7     -0.43      0.00
    4    6    7     -0.50      0.00
    5    6    7     -0.43      0.00
    6    6    7     -0.25      0.00
    7    6    7     -0.07      0.00
    8    6    7      0.03      0.00
    9    6    7      0.03      0.00
   10    6    7      0.01      0.00
   -6    7    7      0.06      0.00
   -5    7    7     -0.01      0.00
   -4    7    7     -0.10      0.00
   -3    7    7     -0.11      0.00
   -2    7    7     -0.04      0.00
   -1    7    7      0.05      0.00
    0    7    7      0.08      0.00
    1    7    7      0.02      0.00
    2    7    7     -0.14      0.00
    3    7    7     -0.36      0.00
    4    7    7     -0.54      0.00
    5    7    7     -0.55      0.00
    6    7    7     -0.39      0.00
    7    7    7     -0.14      0.00
    8    7    7      0.03      0.00
    9    7    7      0.09      0.00
   10    7    7      0.06      0.00
   -5    8    7     -0.09      0.00
   -4    8    7     -0.13      0.00
   -3    8    7     -0.12      0.00
   -2    8    7     -0.04      0.00
   -1    8    7      0.07      0.00
    0    8    7      0.14      0.00
    1    8    7      0.12      0.00
    2    8    7     -0.02      0.00
    3    8    7     -0.26      0.00
    4    8    7     -0.50      0.00
    5    8    7     -0.61      0.00
    6    8    7     -0.50      0.00
    7    8    7     -0.25      0.00
    8    8    7     -0.02      0.00
    9    8    7      0.08      0.00
   -4    9    7     -0.17      0.00
   -3    9    7     -0.16      0.00
   -2    9    7     -0.10      0.00
   -1    9    7     -0.01      0.00
    0    9    7      0.06      0.00
    1    9    7      0.10      0.00
    2    9    7      0.04      0.00
    3    9    7     -0.14      0.00
    4    9    7     -0.38      0.00
    5    9    7     -0.55      0.00
    6    9    7     -0.53      0.00
    7    9    7     -0.34      0.00
    8    9    7     -0.11      0.00
    9    9    7      0.03      0.00
   -2   10    7     -0.11      0.00
   -1   10    7     -0.08      0.00
    0   10    7     -0.04      0.00
    1   10    7      0.01      0.00
    2   10    7      0.04      0.00
    3   10    7     -0.03      0.00
    4   10    7     -0.20      0.00
    5   10    7     -0.38      0.00
    6   10    7     -0.44      0.00
    7   10    7     -0.33      0.00
    8   10    7     -0.15      0.00
    0   11    7     -0.07      0.00
    1   11    7     -0.05      0.00
    2   11    7      0.02      0.00
    3   11    7      0.06      0.00
    4   11    7     -0.01      0.00
    5   11    7     -0.15      0.00
    6   11    7     -0.25      0.00
   -4  -10    8      0.10      0.00
   -3  -10    8      0.25      0.00
   -2  -10    8      0.36      0.00
   -1  -10    8      0.36      0.00
    0  -10    8      0.30      0.00
    1  -10    8      0.26      0.00
    2  -10    8      0.24      0.00
    3  -10    8      0.21      0.00
   -6   -9    8     -0.19      0.00
   -5   -9    8     -0.15      0.00
   -4   -9    8     -0.04      0.00
   -3   -9    8      0.13      0.00
   -2   -9    8      0.28      0.00
   -1   -9    8      0.36      0.00
    0   -9    8      0.33      0.00
    1   -9    8      0.28      0.00
    2   -9    8      0.25      0.00
    3   -9    8      0.23      0.00
    4   -9    8      0.17      0.00
    5   -9    8      0.07      0.00
   -6   -8    8     -0.25      0.00
   -5   -8    8     -0.24      0.00
   -4   -8    8     -0.17      0.00
   -3   -8    8     -0.02      0.00
   -2   -8    8      0.16      0.00
   -1   -8    8      0.30      0.00
    0   -8    8      0.34      0.00
    1   -8    8      0.30      0.00
    2   -8    8      0.26      0.00
    3   -8    8      0.22      0.00
    4   -8    8      0.17      0.00
    5   -8    8      0.09      0.00
    6   -8    8      0.01      0.00
   -7   -7    8     -0.24      0.00
   -6   -7    8     -0.25      0.00
   -5   -7    8     -0.26      0.00
   -4   -7    8     -0.23      0.00
   -3   -7    8     -0.14      0.00
   -2   -7    8      0.04      0.00
   -1   -7    8      0.23      0.00
    0   -7    8      0.34      0.00
    1   -7    8      0.36      0.00
    2   -7    8      0.31      0.00
    3   -7    8      0.25      0.00
    4   -7    8      0.19      0.00
    5   -7    8      0.11      0.00
    6   -7    8      0.02      0.00
    7   -7    8     -0.03      0.00
   -8   -6    8     -0.19      0.00
   -7   -6    8     -0.23      0.00
   -6   -6    8     -0.23      0.00
   -5   -6    8     -0.23      0.00
   -4   -6    8     -0.23      0.00
   -3   -6    8     -0.21      0.00
   -2   -6    8     -0.09      0.00
   -1   -6    8      0.10      0.00
    0   -6    8      0.28      0.00
    1   -6    8      0.37      0.00
    2   -6    8      0.37      0.00
    3   -6    8      0.32      0.00
    4   -6    8      0.24      0.00
    5   -6    8      0.14      0.00
    6   -6    8      0.03      0.00
    7   -6    8     -0.03      0.00
    8   -6    8     -0.04      0.00
   -8   -5    8     -0.15      0.00
   -7   -5    8     -0.20      0.00
   -6   -5    8     -0.21      0.00
   -5   -5    8     -0.19      0.00
   -4   -5    8     -0.21      0.00
   -3   -5    8     -0.25      0.00
   -2   -5    8     -0.22      0.00
   -1   -5    8     -0.08      0.00
    0   -5    8      0.13      0.00
    1   -5    8      0.30      0.00
    2   -5    8      0.37      0.00
    3   -5    8      0.36      0.00
    4   -5    8      0.29      0.00
    5   -5    8      0.18      0.00
    6   -5    8      0.04      0.00
    7   -5    8     -0.06      0.00
    8   -5    8     -0.08      0.00
    9   -5    8     -0.05      0.00
   -8   -4    8     -0.07      0.00
   -7   -4    8     -0.15      0.00
   -6   -4    8     -0.17      0.00
   -5   -4    8     -0.16      0.00
   -4   -4    8     -0.17      0.00
   -3   -4    8     -0.25      0.00
   -2   -4    8     -0.31      0.00
   -1   -4    8     -0.26      0.00
    0   -4    8     -0.08      0.00
    1   -4    8      0.14      0.00
    2   -4    8      0.29      0.00
    3   -4    8      0.35      0.00
    4   -4    8      0.33      0.00
    5   -4    8      0.23      0.00
    6   -4    8      0.07      0.00
    7   -4    8     -0.08      0.00
    8   -4    8     -0.13      0.00
    9   -4    8     -0.10      0.00
   -8   -3    8      0.03      0.00
   -7   -3    8     -0.05      0.00
   -6   -3    8     -0.11      0.00
   -5   -3    8     -0.10      0.00
   -4   -3    8     -0.10      0.00
   -3   -3    8     -0.17      0.00
   -2   -3    8     -0.29      0.00
   -1   -3    8     -0.33      0.00
    0   -3    8     -0.22      0.00
    1   -3    8     -0.01      0.00
    2   -3    8      0.20      0.00
    3   -3    8      0.32      0.00
    4   -3    8      0.35      0.00
    5   -3    8      0.28      0.00
    6   -3    8      0.13      0.00
    7   -3    8     -0.05      0.00
    8   -3    8     -0.15      0.00
    9   -3    8     -0.13      0.00
   10   -3    8     -0.05      0.00
   -9   -2    8      0.06      0.00
   -8   -2    8      0.09      0.00
   -7   -2    8      0.05      0.00
   -6   -2    8     -0.01      0.00
   -5   -2    8     -0.02      0.00
   -4   -2    8      0.00      0.00
   -3   -2    8     -0.03      0.00
   -2   -2    8     -0.14      0.00
   -1   -2    8     -0.25      0.00
    0   -2    8     -0.23      0.00
    1   -2    8     -0.07      0.00
    2   -2    8      0.13      0.00
    3   -2    8      0.29      0.00
    4   -2    8      0.35      0.00
    5   -2    8      0.32      0.00
    6   -2    8      0.19      0.00
    7   -2    8      0.02      0.00
    8   -2    8     -0.11      0.00
    9   -2    8     -0.12      0.00
   10   -2    8     -0.04      0.00
   -9   -1    8     -0.01      0.00
   -8   -1    8      0.08      0.00
   -7   -1    8      0.11      0.00
   -6   -1    8      0.08      0.00
   -5   -1    8      0.06      0.00
   -4   -1    8      0.10      0.00
   -3   -1    8      0.13      0.00
   -2   -1    8      0.07      0.00
   -1   -1    8     -0.05      0.00
    0   -1    8     -0.10      0.00
    1   -1    8     -0.04      0.00
    2   -1    8      0.11      0.00
    3   -1    8      0.24      0.00
    4   -1    8      0.30      0.00
    5   -1    8      0.29      0.00
    6   -1    8      0.20      0.00
    7   -1    8      0.05      0.00
    8   -1    8     -0.07      0.00
    9   -1    8     -0.10      0.00
   10   -1    8     -0.03      0.00
   -8    0    8      0.02      0.00
   -7    0    8      0.11      0.00
   -6    0    8      0.14      0.00
   -5    0    8      0.14      0.00
   -4    0    8      0.18      0.00
   -3    0    8      0.25      0.00
   -2    0    8      0.27      0.00
   -1    0    8      0.20      0.00
    0    0    8      0.11      0.00
    1    0    8      0.09      0.00
    2    0    8      0.14      0.00
    3    0    8      0.20      0.00
    4    0    8      0.21      0.00
    5    0    8      0.18      0.00
    6    0    8      0.11      0.00
    7    0    8      0.01      0.00
    8    0    8     -0.08      0.00
    9    0    8     -0.11      0.00
   10    0    8     -0.06      0.00
   -8    1    8     -0.05      0.00
   -7    1    8      0.08      0.00
   -6    1    8      0.17      0.00
   -5    1    8      0.21      0.00
   -4    1    8      0.24      0.00
   -3    1    8      0.33      0.00
   -2    1    8      0.40      0.00
   -1    1    8      0.41      0.00
    0    1    8      0.34      0.00
    1    1    8      0.27      0.00
    2    1    8      0.23      0.00
    3    1    8      0.20      0.00
    4    1    8      0.16      0.00
    5    1    8      0.09      0.00
    6    1    8      0.01      0.00
    7    1    8     -0.06      0.00
    8    1    8     -0.12      0.00
    9    1    8     -0.15      0.00
   10    1    8     -0.11      0.00
   11    1    8     -0.03      0.00
   -8    2    8     -0.08      0.00
   -7    2    8      0.03      0.00
   -6    2    8      0.16      0.00
   -5    2    8      0.25      0.00
   -4    2    8      0.29      0.00
   -3    2    8      0.35      0.00
   -2    2    8      0.44      0.00
   -1    2    8      0.50      0.00
    0    2    8      0.50      0.00
    1    2    8      0.43      0.00
    2    2    8      0.36      0.00
    3    2    8      0.28      0.00
    4    2    8      0.19      0.00
    5    2    8      0.09      0.00
    6    2    8     -0.01      0.00
    7    2    8     -0.08      0.00
    8    2    8     -0.12      0.00
    9    2    8     -0.14      0.00
   10    2    8     -0.13      0.00
   11    2    8     -0.09      0.00
   -8    3    8     -0.09      0.00
   -7    3    8     -0.05      0.00
   -6    3    8      0.09      0.00
   -5    3    8      0.23      0.00
   -4    3    8      0.29      0.00
   -3    3    8      0.32      0.00
   -2    3    8      0.36      0.00
   -1    3    8      0.44      0.00
    0    3    8      0.49      0.00
    1    3    8      0.49      0.00
    2    3    8      0.45      0.00
    3    3    8      0.39      0.00
    4    3    8      0.30      0.00
    5    3    8      0.19      0.00
    6    3    8      0.09      0.00
    7    3    8      0.01      0.00
    8    3    8     -0.04      0.00
    9    3    8     -0.07      0.00
   10    3    8     -0.09      0.00
   11    3    8     -0.09      0.00
   -7    4    8     -0.12      0.00
   -6    4    8     -0.01      0.00
   -4    4    8      0.24      0.00
   -3    4    8      0.24      0.00
   -2    4    8      0.21      0.00
    0    4    8      0.30      0.00
    1    4    8      0.37      0.00
    2    4    8      0.41      0.00
    3    4    8      0.42      0.00
    4    4    8      0.39      0.00
    5    4    8      0.32      0.00
    6    4    8      0.21      0.00
    7    4    8      0.12      0.00
    8    4    8      0.06      0.00
    9    4    8      0.02      0.00
   10    4    8     -0.01      0.00
   11    4    8     -0.04      0.00
   -7    5    8     -0.14      0.00
   -6    5    8     -0.09      0.00
   -5    5    8      0.06      0.00
   -4    5    8      0.18      0.00
   -3    5    8      0.17      0.00
   -2    5    8      0.07      0.00
   -1    5    8     -0.01      0.00
    0    5    8      0.02      0.00
    1    5    8      0.12      0.00
    2    5    8      0.25      0.00
    3    5    8      0.37      0.00
    4    5    8      0.42      0.00
    5    5    8      0.40      0.00
    6    5    8      0.30      0.00
    7    5    8      0.18      0.00
    8    5    8      0.10      0.00
    9    5    8      0.06      0.00
   10    5    8      0.03      0.00
   -6    6    8     -0.08      0.00
   -5    6    8      0.05      0.00
   -4    6    8      0.18      0.00
   -3    6    8      0.18      0.00
   -2    6    8      0.03      0.00
   -1    6    8     -0.14      0.00
    0    6    8     -0.21      0.00
    1    6    8     -0.13      0.00
    2    6    8      0.05      0.00
    3    6    8      0.27      0.00
    4    6    8      0.42      0.00
    5    6    8      0.46      0.00
    6    6    8      0.36      0.00
    7    6    8      0.21      0.00
    8    6    8      0.08      0.00
    9    6    8      0.02      0.00
   10    6    8      0.00      0.00
   -5    7    8      0.10      0.00
   -4    7    8      0.23      0.00
   -3    7    8      0.26      0.00
   -2    7    8      0.12      0.00
   -1    7    8     -0.11      0.00
    0    7    8     -0.27      0.00
    1    7    8     -0.26      0.00
    2    7    8     -0.09      0.00
    3    7    8      0.18      0.00
    4    7    8      0.43      0.00
    5    7    8      0.53      0.00
    6    7    8      0.46      0.00
    7    7    8      0.27      0.00
    8    7    8      0.08      0.00
    9    7    8     -0.01      0.00
   10    7    8     -0.04      0.00
   -4    8    8      0.27      0.00
   -3    8    8      0.32      0.00
   -2    8    8      0.23      0.00
    0    8    8     -0.18      0.00
    1    8    8     -0.26      0.00
    2    8    8     -0.16      0.00
    3    8    8      0.10      0.00
    4    8    8      0.39      0.00
    5    8    8      0.58      0.00
    6    8    8      0.56      0.00
    7    8    8      0.36      0.00
    8    8    8      0.14      0.00
    9    8    8      0.00      0.00
    0    9    8     -0.07      0.00
    1    9    8     -0.20      0.00
    2    9    8     -0.19      0.00
    3    9    8     -0.01      0.00
    4    9    8      0.27      0.00
    5    9    8      0.50      0.00
    6    9    8      0.56      0.00
    7    9    8      0.42      0.00
    8    9    8      0.20      0.00
    0   10    8      0.00      0.00
    1   10    8     -0.13      0.00
    2   10    8     -0.20      0.00
    3   10    8     -0.13      0.00
    4   10    8      0.06      0.00
    5   10    8      0.29      0.00
    6   10    8      0.41      0.00
    7   10    8      0.36      0.00
    2   11    8     -0.15      0.00
    3   11    8     -0.19      0.00
    4   11    8     -0.11      0.00
   -2  -10    9     -0.25      0.00
   -1  -10    9     -0.28      0.00
    0  -10    9     -0.25      0.00
    1  -10    9     -0.21      0.00
   -4   -9    9      0.13      0.00
   -3   -9    9      0.01      0.00
   -2   -9    9     -0.14      0.00
   -1   -9    9     -0.24      0.00
    0   -9    9     -0.25      0.00
    1   -9    9     -0.20      0.00
    2   -9    9     -0.18      0.00
    3   -9    9     -0.18      0.00
    4   -9    9     -0.15      0.00
   -6   -8    9      0.21      0.00
   -5   -8    9      0.24      0.00
   -4   -8    9      0.24      0.00
   -3   -8    9      0.15      0.00
   -2   -8    9     -0.01      0.00
   -1   -8    9     -0.17      0.00
    0   -8    9     -0.23      0.00
    1   -8    9     -0.21      0.00
    2   -8    9     -0.18      0.00
    3   -8    9     -0.16      0.00
    4   -8    9     -0.14      0.00
    5   -8    9     -0.08      0.00
   -6   -7    9      0.20      0.00
   -5   -7    9      0.23      0.00
   -4   -7    9      0.25      0.00
   -3   -7    9      0.22      0.00
   -2   -7    9      0.09      0.00
   -1   -7    9     -0.09      0.00
    0   -7    9     -0.22      0.00
    1   -7    9     -0.25      0.00
    2   -7    9     -0.21      0.00
    3   -7    9     -0.18      0.00
    4   -7    9     -0.15      0.00
    5   -7    9     -0.10      0.00
    6   -7    9     -0.02      0.00
   -7   -6    9      0.18      0.00
   -6   -6    9      0.17      0.00
   -5   -6    9      0.16      0.00
   -4   -6    9      0.19      0.00
   -3   -6    9      0.22      0.00
   -2   -6    9      0.16      0.00
   -1   -6    9      0.00      0.00
    0   -6    9     -0.17      0.00
    1   -6    9     -0.26      0.00
    2   -6    9     -0.26      0.00
    3   -6    9     -0.22      0.00
    4   -6    9     -0.18      0.00
    5   -6    9     -0.12      0.00
    6   -6    9     -0.04      0.00
    7   -6    9      0.04      0.00
   -6   -5    9      0.14      0.00
   -5   -5    9      0.10      0.00
   -4   -5    9      0.11      0.00
   -3   -5    9      0.16      0.00
   -2   -5    9      0.19      0.00
   -1   -5    9      0.10      0.00
    0   -5    9     -0.07      0.00
    1   -5    9     -0.22      0.00
    2   -5    9     -0.28      0.00
    3   -5    9     -0.26      0.00
    4   -5    9     -0.22      0.00
    5   -5    9     -0.15      0.00
    6   -5    9     -0.05      0.00
    7   -5    9      0.07      0.00
    8   -5    9      0.13      0.00
   -8   -4    9      0.06      0.00
   -7   -4    9      0.12      0.00
   -6   -4    9      0.12      0.00
   -5   -4    9      0.06      0.00
   -4   -4    9      0.02      0.00
   -3   -4    9      0.08      0.00
   -2   -4    9      0.16      0.00
   -1   -4    9      0.16      0.00
    0   -4    9      0.03      0.00
    1   -4    9     -0.16      0.00
    2   -4    9     -0.28      0.00
    3   -4    9     -0.31      0.00
    4   -4    9     -0.29      0.00
    5   -4    9     -0.21      0.00
    6   -4    9     -0.08      0.00
    7   -4    9      0.07      0.00
    8   -4    9      0.18      0.00
    9   -4    9      0.19      0.00
   -8   -3    9      0.00      0.00
   -7   -3    9      0.07      0.00
   -6   -3    9      0.09      0.00
   -5   -3    9      0.03      0.00
   -4   -3    9     -0.04      0.00
   -3   -3    9     -0.02      0.00
   -2   -3    9      0.09      0.00
   -1   -3    9      0.17      0.00
    0   -3    9      0.10      0.00
    1   -3    9     -0.09      0.00
    2   -3    9     -0.27      0.00
    3   -3    9     -0.36      0.00
    4   -3    9     -0.36      0.00
    5   -3    9     -0.30      0.00
    6   -3    9     -0.16      0.00
    7   -3    9      0.01      0.00
    8   -3    9      0.16      0.00
    9   -3    9      0.20      0.00
   -8   -2    9     -0.02      0.00
   -7   -2    9      0.01      0.00
   -6   -2    9      0.04      0.00
   -5   -2    9      0.00      0.00
   -4   -2    9     -0.09      0.00
   -3   -2    9     -0.11      0.00
   -2   -2    9     -0.03      0.00
   -1   -2    9      0.10      0.00
    0   -2    9      0.11      0.00
    1   -2    9     -0.03      0.00
    2   -2    9     -0.23      0.00
    3   -2    9     -0.37      0.00
    4   -2    9     -0.40      0.00
    5   -2    9     -0.35      0.00
    6   -2    9     -0.23      0.00
    7   -2    9     -0.06      0.00
    8   -2    9      0.10      0.00
    9   -2    9      0.16      0.00
   10   -2    9      0.13      0.00
   -8   -1    9      0.00      0.00
   -7   -1    9     -0.02      0.00
   -6   -1    9     -0.01      0.00
   -5   -1    9     -0.03      0.00
   -4   -1    9     -0.11      0.00
   -3   -1    9     -0.19      0.00
   -2   -1    9     -0.16      0.00
   -1   -1    9     -0.04      0.00
    0   -1    9      0.03      0.00
    1   -1    9     -0.02      0.00
    2   -1    9     -0.18      0.00
    3   -1    9     -0.32      0.00
    4   -1    9     -0.36      0.00
    5   -1    9     -0.31      0.00
    6   -1    9     -0.20      0.00
    7   -1    9     -0.06      0.00
    8   -1    9      0.07      0.00
    9   -1    9      0.12      0.00
   10   -1    9      0.09      0.00
   -8    0    9      0.04      0.00
   -7    0    9     -0.01      0.00
   -6    0    9     -0.04      0.00
   -5    0    9     -0.06      0.00
   -4    0    9     -0.13      0.00
   -3    0    9     -0.23      0.00
   -2    0    9     -0.28      0.00
   -1    0    9     -0.22      0.00
    0    0    9     -0.13      0.00
    1    0    9     -0.11      0.00
    2    0    9     -0.18      0.00
    3    0    9     -0.27      0.00
    4    0    9     -0.29      0.00
    5    0    9     -0.22      0.00
    6    0    9     -0.11      0.00
    7    0    9      0.01      0.00
    8    0    9      0.10      0.00
    9    0    9      0.13      0.00
   10    0    9      0.09      0.00
   -8    1    9      0.07      0.00
   -7    1    9      0.01      0.00
   -6    1    9     -0.05      0.00
   -5    1    9     -0.08      0.00
   -4    1    9     -0.13      0.00
   -3    1    9     -0.22      0.00
   -2    1    9     -0.32      0.00
   -1    1    9     -0.35      0.00
    0    1    9     -0.32      0.00
    1    1    9     -0.28      0.00
    2    1    9     -0.28      0.00
    3    1    9     -0.30      0.00
    4    1    9     -0.28      0.00
    5    1    9     -0.19      0.00
    6    1    9     -0.06      0.00
    7    1    9      0.07      0.00
    8    1    9      0.15      0.00
    9    1    9      0.17      0.00
   10    1    9      0.12      0.00
   -7    2    9      0.05      0.00
   -6    2    9     -0.02      0.00
   -5    2    9     -0.08      0.00
   -4    2    9     -0.10      0.00
   -3    2    9     -0.14      0.00
   -2    2    9     -0.23      0.00
   -1    2    9     -0.33      0.00
    0    2    9     -0.39      0.00
    1    2    9     -0.40      0.00
    2    2    9     -0.40      0.00
    3    2    9     -0.39      0.00
    4    2    9     -0.36      0.00
    5    2    9     -0.26      0.00
    6    2    9     -0.13      0.00
    7    2    9      0.00      0.00
    8    2    9      0.10      0.00
    9    2    9      0.14      0.00
   10    2    9      0.12      0.00
   -7    3    9      0.11      0.00
   -6    3    9      0.04      0.00
   -5    3    9     -0.04      0.00
   -4    3    9     -0.06      0.00
   -3    3    9     -0.04      0.00
   -2    3    9     -0.05      0.00
   -1    3    9     -0.14      0.00
    0    3    9     -0.26      0.00
    1    3    9     -0.35      0.00
    2    3    9     -0.41      0.00
    3    3    9     -0.43      0.00
    4    3    9     -0.42      0.00
    5    3    9     -0.37      0.00
    6    3    9     -0.27      0.00
    7    3    9     -0.15      0.00
    8    3    9     -0.04      0.00
    9    3    9      0.03      0.00
   10    3    9      0.06      0.00
   -6    4    9      0.09      0.00
   -5    4    9     -0.02      0.00
   -4    4    9     -0.07      0.00
   -3    4    9      0.00      0.00
   -2    4    9      0.10      0.00
   -1    4    9      0.13      0.00
    0    4    9      0.03      0.00
    1    4    9     -0.11      0.00
    2    4    9     -0.25      0.00
    3    4    9     -0.34      0.00
    4    4    9     -0.39      0.00
    5    4    9     -0.40      0.00
    6    4    9     -0.35      0.00
    7    4    9     -0.26      0.00
    8    4    9     -0.16      0.00
    9    4    9     -0.08      0.00
   10    4    9     -0.01      0.00
   -6    5    9      0.09      0.00
   -5    5    9     -0.04      0.00
   -4    5    9     -0.15      0.00
   -3    5    9     -0.10      0.00
   -2    5    9      0.09      0.00
   -1    5    9      0.26      0.00
    0    5    9      0.28      0.00
    1    5    9      0.17      0.00
    2    5    9     -0.01      0.00
    3    5    9     -0.18      0.00
    4    5    9     -0.30      0.00
    5    5    9     -0.36      0.00
    6    5    9     -0.34      0.00
    7    5    9     -0.28      0.00
    8    5    9     -0.19      0.00
    9    5    9     -0.11      0.00
   10    5    9     -0.04      0.00
   -5    6    9     -0.11      0.00
   -4    6    9     -0.28      0.00
   -3    6    9     -0.29      0.00
   -2    6    9     -0.10      0.00
   -1    6    9      0.17      0.00
    0    6    9      0.35      0.00
    1    6    9      0.33      0.00
    2    6    9      0.16      0.00
    3    6    9     -0.06      0.00
    4    6    9     -0.25      0.00
    5    6    9     -0.35      0.00
    6    6    9     -0.34      0.00
    7    6    9     -0.26      0.00
    8    6    9     -0.16      0.00
    9    6    9     -0.08      0.00
   10    6    9     -0.02      0.00
   -4    7    9     -0.35      0.00
   -3    7    9     -0.45      0.00
   -2    7    9     -0.33      0.00
   -1    7    9     -0.04      0.00
    0    7    9      0.24      0.00
    1    7    9      0.34      0.00
    2    7    9      0.23      0.00
    3    7    9     -0.01      0.00
    4    7    9     -0.26      0.00
    5    7    9     -0.41      0.00
    6    7    9     -0.41      0.00
    7    7    9     -0.30      0.00
    8    7    9     -0.16      0.00
    9    7    9     -0.06      0.00
   -3    8    9     -0.44      0.00
    0    8    9      0.11      0.00
    1    8    9      0.29      0.00
    2    8    9      0.27      0.00
    3    8    9      0.05      0.00
    4    8    9     -0.23      0.00
    5    8    9     -0.44      0.00
    6    8    9     -0.49      0.00
    7    8    9     -0.38      0.00
    8    8    9     -0.21      0.00
    0    9    9      0.04      0.00
    1    9    9      0.26      0.00
    2    9    9      0.31      0.00
    3    9    9      0.18      0.00
    4    9    9     -0.08      0.00
    5    9    9     -0.34      0.00
    6    9    9     -0.45      0.00
    7    9    9     -0.38      0.00
    1   10    9      0.21      0.00
    2   10    9      0.32      0.00
    3   10    9      0.29      0.00
    4   10    9      0.11      0.00
    5   10    9     -0.13      0.00
    6   10    9     -0.28      0.00
   -2   -9   10      0.02      0.00
   -1   -9   10      0.11      0.00
    0   -9   10      0.13      0.00
    1   -9   10      0.10      0.00
    2   -9   10      0.08      0.00
   -4   -8   10     -0.22      0.00
   -3   -8   10     -0.19      0.00
   -2   -8   10     -0.08      0.00
   -1   -8   10      0.05      0.00
    0   -8   10      0.12      0.00
    1   -8   10      0.11      0.00
    2   -8   10      0.08      0.00
    3   -8   10      0.08      0.00
    4   -8   10      0.09      0.00
   -5   -7   10     -0.15      0.00
   -4   -7   10     -0.19      0.00
   -3   -7   10     -0.21      0.00
   -2   -7   10     -0.14      0.00
   -1   -7   10      0.00      0.00
    0   -7   10      0.11      0.00
    1   -7   10      0.13      0.00
    2   -7   10      0.11      0.00
    3   -7   10      0.09      0.00
    4   -7   10      0.10      0.00
    5   -7   10      0.09      0.00
    6   -7   10      0.03      0.00
   -6   -6   10     -0.09      0.00
   -5   -6   10     -0.07      0.00
   -4   -6   10     -0.10      0.00
   -3   -6   10     -0.15      0.00
   -2   -6   10     -0.14      0.00
   -1   -6   10     -0.04      0.00
    0   -6   10      0.09      0.00
    1   -6   10      0.16      0.00
    2   -6   10      0.15      0.00
    3   -6   10      0.12      0.00
    4   -6   10      0.12      0.00
    5   -6   10      0.11      0.00
    6   -6   10      0.05      0.00
    7   -6   10     -0.04      0.00
   -6   -5   10     -0.08      0.00
   -5   -5   10     -0.02      0.00
   -4   -5   10      0.00      0.00
   -3   -5   10     -0.04      0.00
   -2   -5   10     -0.09      0.00
   -1   -5   10     -0.05      0.00
    0   -5   10      0.06      0.00
    1   -5   10      0.17      0.00
    2   -5   10      0.20      0.00
    3   -5   10      0.17      0.00
    4   -5   10      0.16      0.00
    5   -5   10      0.14      0.00
    6   -5   10      0.07      0.00
    7   -5   10     -0.05      0.00
   -7   -4   10     -0.10      0.00
   -6   -4   10     -0.08      0.00
   -4   -4   10      0.07      0.00
   -3   -4   10      0.05      0.00
   -2   -4   10     -0.03      0.00
   -1   -4   10     -0.07      0.00
    0   -4   10      0.01      0.00
    1   -4   10      0.15      0.00
    2   -4   10      0.24      0.00
    3   -4   10      0.26      0.00
    4   -4   10      0.24      0.00
    5   -4   10      0.20      0.00
    6   -4   10      0.13      0.00
    7   -4   10     -0.01      0.00
    8   -4   10     -0.15      0.00
   -7   -3   10     -0.08      0.00
   -6   -3   10     -0.09      0.00
   -5   -3   10     -0.01      0.00
   -4   -3   10      0.10      0.00
   -3   -3   10      0.12      0.00
   -2   -3   10      0.02      0.00
   -1   -3   10     -0.08      0.00
    0   -3   10     -0.06      0.00
    1   -3   10      0.08      0.00
    2   -3   10      0.24      0.00
    3   -3   10      0.32      0.00
    4   -3   10      0.32      0.00
    5   -3   10      0.29      0.00
    6   -3   10      0.21      0.00
    7   -3   10      0.07      0.00
    8   -3   10     -0.09      0.00
    9   -3   10     -0.19      0.00
   -7   -2   10     -0.06      0.00
   -6   -2   10     -0.08      0.00
   -5   -2   10     -0.02      0.00
   -4   -2   10      0.09      0.00
   -3   -2   10      0.16      0.00
   -2   -2   10      0.09      0.00
   -1   -2   10     -0.05      0.00
    0   -2   10     -0.12      0.00
    1   -2   10     -0.02      0.00
    2   -2   10      0.16      0.00
    3   -2   10      0.29      0.00
    4   -2   10      0.33      0.00
    5   -2   10      0.31      0.00
    6   -2   10      0.23      0.00
    7   -2   10      0.11      0.00
    8   -2   10     -0.02      0.00
    9   -2   10     -0.12      0.00
   -7   -1   10     -0.05      0.00
   -6   -1   10     -0.06      0.00
   -5   -1   10     -0.03      0.00
   -4   -1   10      0.08      0.00
   -3   -1   10      0.19      0.00
   -2   -1   10      0.17      0.00
   -1   -1   10      0.05      0.00
    0   -1   10     -0.08      0.00
    1   -1   10     -0.06      0.00
    2   -1   10      0.07      0.00
    3   -1   10      0.22      0.00
    4   -1   10      0.27      0.00
    5   -1   10      0.24      0.00
    6   -1   10      0.16      0.00
    7   -1   10      0.06      0.00
    8   -1   10     -0.03      0.00
    9   -1   10     -0.08      0.00
   -7    0   10     -0.06      0.00
   -6    0   10     -0.06      0.00
   -5    0   10     -0.03      0.00
   -4    0   10      0.05      0.00
   -3    0   10      0.17      0.00
   -2    0   10      0.24      0.00
   -1    0   10      0.19      0.00
    0    0   10      0.08      0.00
    1    0   10      0.04      0.00
    2    0   10      0.10      0.00
    3    0   10      0.20      0.00
    4    0   10      0.24      0.00
    5    0   10      0.19      0.00
    6    0   10      0.07      0.00
    7    0   10     -0.03      0.00
    8    0   10     -0.10      0.00
    9    0   10     -0.11      0.00
   10    0   10     -0.07      0.00
   -7    1   10     -0.09      0.00
   -6    1   10     -0.07      0.00
   -5    1   10     -0.06      0.00
   -4    1   10     -0.02      0.00
   -3    1   10      0.08      0.00
   -2    1   10      0.19      0.00
   -1    1   10      0.25      0.00
    0    1   10      0.24      0.00
    1    1   10      0.22      0.00
    2    1   10      0.24      0.00
    3    1   10      0.29      0.00
    4    1   10      0.31      0.00
    5    1   10      0.24      0.00
    6    1   10      0.10      0.00
    7    1   10     -0.04      0.00
    8    1   10     -0.13      0.00
    9    1   10     -0.15      0.00
   10    1   10     -0.09      0.00
   -6    2   10     -0.10      0.00
   -5    2   10     -0.09      0.00
   -4    2   10     -0.10      0.00
   -3    2   10     -0.08      0.00
   -2    2   10      0.00      0.00
   -1    2   10      0.11      0.00
    0    2   10      0.22      0.00
    1    2   10      0.29      0.00
    2    2   10      0.34      0.00
    3    2   10      0.39      0.00
    4    2   10      0.42      0.00
    5    2   10      0.37      0.00
    6    2   10      0.25      0.00
    7    2   10      0.09      0.00
    8    2   10     -0.04      0.00
    9    2   10     -0.10      0.00
   10    2   10     -0.09      0.00
   -6    3   10     -0.13      0.00
   -5    3   10     -0.09      0.00
   -4    3   10     -0.11      0.00
   -3    3   10     -0.17      0.00
   -2    3   10     -0.21      0.00
   -1    3   10     -0.15      0.00
    0    3   10     -0.01      0.00
    1    3   10      0.14      0.00
    2    3   10      0.25      0.00
    3    3   10      0.34      0.00
    4    3   10      0.41      0.00
    5    3   10      0.43      0.00
    6    3   10      0.38      0.00
    7    3   10      0.26      0.00
    8    3   10      0.13      0.00
    9    3   10      0.02      0.00
   10    3   10     -0.03      0.00
   -6    4   10     -0.11      0.00
   -5    4   10     -0.03      0.00
   -4    4   10      0.01      0.00
   -3    4   10     -0.08      0.00
   -2    4   10     -0.24      0.00
   -1    4   10     -0.33      0.00
    0    4   10     -0.28      0.00
    1    4   10     -0.13      0.00
    2    4   10      0.03      0.00
    3    4   10      0.16      0.00
    4    4   10      0.26      0.00
    5    4   10      0.34      0.00
    6    4   10      0.37      0.00
    7    4   10      0.33      0.00
    8    4   10      0.23      0.00
    9    4   10      0.12      0.00
   10    4   10      0.03      0.00
   -4    5   10      0.22      0.00
   -3    5   10      0.20      0.00
   -2    5   10     -0.01      0.00
   -1    5   10     -0.25      0.00
    0    5   10     -0.36      0.00
    1    5   10     -0.30      0.00
    2    5   10     -0.15      0.00
    3    5   10     -0.01      0.00
    4    5   10      0.11      0.00
    5    5   10      0.20      0.00
    6    5   10      0.27      0.00
    7    5   10      0.28      0.00
    8    5   10      0.23      0.00
    9    5   10      0.14      0.00
   -4    6   10      0.37      0.00
   -3    6   10      0.47      0.00
   -2    6   10      0.33      0.00
   -1    6   10      0.03      0.00
    0    6   10     -0.22      0.00
    1    6   10     -0.30      0.00
    2    6   10     -0.21      0.00
    3    6   10     -0.06      0.00
    4    6   10      0.07      0.00
    5    6   10      0.17      0.00
    6    6   10      0.22      0.00
    7    6   10      0.22      0.00
    8    6   10      0.18      0.00
    9    6   10      0.11      0.00
   -3    7   10      0.56      0.00
   -2    7   10      0.53      0.00
   -1    7   10      0.27      0.00
    0    7   10     -0.05      0.00
    1    7   10     -0.23      0.00
    2    7   10     -0.21      0.00
    3    7   10     -0.06      0.00
    4    7   10      0.11      0.00
    5    7   10      0.23      0.00
    6    7   10      0.28      0.00
    7    7   10      0.25      0.00
    8    7   10      0.17      0.00
    0    8   10      0.02      0.00
    1    8   10     -0.22      0.00
    2    8   10     -0.27      0.00
    3    8   10     -0.14      0.00
    4    8   10      0.07      0.00
    5    8   10      0.25      0.00
    6    8   10      0.32      0.00
    7    8   10      0.28      0.00
    1    9   10     -0.25      0.00
    2    9   10     -0.36      0.00
    3    9   10     -0.29      0.00
    4    9   10     -0.09      0.00
    5    9   10      0.13      0.00
    6    9   10      0.25      0.00
   -2   -8   11      0.11      0.00
   -1   -8   11      0.02      0.00
    0   -8   11     -0.03      0.00
    1   -8   11     -0.02      0.00
    2   -8   11      0.00      0.00
    3   -8   11     -0.01      0.00
   -4   -7   11      0.10      0.00
   -3   -7   11      0.14      0.00
   -2   -7   11      0.12      0.00
   -1   -7   11      0.04      0.00
    0   -7   11     -0.03      0.00
    1   -7   11     -0.04      0.00
    2   -7   11     -0.02      0.00
    3   -7   11     -0.02      0.00
    4   -7   11     -0.06      0.00
   -5   -6   11     -0.01      0.00
   -4   -6   11      0.00      0.00
   -3   -6   11      0.05      0.00
   -2   -6   11      0.07      0.00
   -1   -6   11      0.03      0.00
    0   -6   11     -0.04      0.00
    1   -6   11     -0.08      0.00
    2   -6   11     -0.05      0.00
    3   -6   11     -0.04      0.00
    4   -6   11     -0.06      0.00
    5   -6   11     -0.10      0.00
    6   -6   11     -0.07      0.00
   -5   -5   11     -0.04      0.00
   -4   -5   11     -0.08      0.00
   -3   -5   11     -0.05      0.00
   -2   -5   11      0.01      0.00
   -1   -5   11      0.02      0.00
    0   -5   11     -0.04      0.00
    1   -5   11     -0.10      0.00
    2   -5   11     -0.10      0.00
    3   -5   11     -0.08      0.00
    4   -5   11     -0.09      0.00
    5   -5   11     -0.12      0.00
    6   -5   11     -0.10      0.00
    7   -5   11     -0.01      0.00
   -6   -4   11      0.06      0.00
   -5   -4   11     -0.02      0.00
   -4   -4   11     -0.11      0.00
   -3   -4   11     -0.11      0.00
   -2   -4   11     -0.03      0.00
   -1   -4   11      0.04      0.00
    0   -4   11      0.01      0.00
    1   -4   11     -0.07      0.00
    2   -4   11     -0.13      0.00
    3   -4   11     -0.14      0.00
    4   -4   11     -0.15      0.00
    5   -4   11     -0.17      0.00
    6   -4   11     -0.16      0.00
    7   -4   11     -0.07      0.00
   -5   -3   11      0.01      0.00
   -4   -3   11     -0.09      0.00
   -3   -3   11     -0.13      0.00
   -2   -3   11     -0.05      0.00
   -1   -3   11      0.08      0.00
    0   -3   11      0.12      0.00
    1   -3   11      0.05      0.00
    2   -3   11     -0.07      0.00
    3   -3   11     -0.14      0.00
    4   -3   11     -0.17      0.00
    5   -3   11     -0.19      0.00
    6   -3   11     -0.20      0.00
    7   -3   11     -0.13      0.00
    8   -3   11     -0.01      0.00
   -6   -2   11      0.10      0.00
   -5   -2   11      0.05      0.00
   -4   -2   11     -0.07      0.00
   -3   -2   11     -0.16      0.00
   -2   -2   11     -0.10      0.00
   -1   -2   11      0.06      0.00
    0   -2   11      0.19      0.00
    1   -2   11      0.18      0.00
    2   -2   11      0.06      0.00
    3   -2   11     -0.07      0.00
    4   -2   11     -0.13      0.00
    5   -2   11     -0.15      0.00
    6   -2   11     -0.15      0.00
    7   -2   11     -0.12      0.00
    8   -2   11     -0.05      0.00
   -6   -1   11      0.11      0.00
   -5   -1   11      0.08      0.00
   -4   -1   11     -0.04      0.00
   -3   -1   11     -0.17      0.00
   -2   -1   11     -0.18      0.00
   -1   -1   11     -0.05      0.00
    0   -1   11      0.12      0.00
    1   -1   11      0.18      0.00
    2   -1   11      0.11      0.00
    3   -1   11     -0.01      0.00
    4   -1   11     -0.08      0.00
    5   -1   11     -0.08      0.00
    6   -1   11     -0.05      0.00
    7   -1   11     -0.02      0.00
    8   -1   11      0.01      0.00
    9   -1   11      0.02      0.00
   -6    0   11      0.13      0.00
   -5    0   11      0.12      0.00
   -4    0   11      0.04      0.00
   -3    0   11     -0.10      0.00
   -2    0   11     -0.21      0.00
   -1    0   11     -0.19      0.00
    0    0   11     -0.07      0.00
    1    0   11      0.02      0.00
    2    0   11      0.00      0.00
    3    0   11     -0.09      0.00
    4    0   11     -0.14      0.00
    5    0   11     -0.11      0.00
    6    0   11     -0.02      0.00
    7    0   11      0.06      0.00
    8    0   11      0.10      0.00
    9    0   11      0.08      0.00
   -6    1   11      0.16      0.00
   -5    1   11      0.18      0.00
   -4    1   11      0.16      0.00
   -3    1   11      0.07      0.00
   -2    1   11     -0.07      0.00
   -1    1   11     -0.16      0.00
    0    1   11     -0.18      0.00
    1    1   11     -0.15      0.00
    2    1   11     -0.17      0.00
    3    1   11     -0.24      0.00
    4    1   11     -0.29      0.00
    5    1   11     -0.26      0.00
    6    1   11     -0.14      0.00
    7    1   11      0.01      0.00
    8    1   11      0.11      0.00
    9    1   11      0.12      0.00
   -6    2   11      0.18      0.00
   -5    2   11      0.20      0.00
   -4    2   11      0.23      0.00
   -3    2   11      0.24      0.00
   -2    2   11      0.18      0.00
   -1    2   11      0.06      0.00
    0    2   11     -0.06      0.00
    1    2   11     -0.15      0.00
    2    2   11     -0.22      0.00
    3    2   11     -0.30      0.00
    4    2   11     -0.38      0.00
    5    2   11     -0.39      0.00
    6    2   11     -0.31      0.00
    7    2   11     -0.16      0.00
    8    2   11     -0.02      0.00
    9    2   11      0.06      0.00
   -5    3   11      0.13      0.00
   -4    3   11      0.16      0.00
   -3    3   11      0.24      0.00
   -2    3   11      0.31      0.00
   -1    3   11      0.29      0.00
    0    3   11      0.18      0.00
    1    3   11      0.04      0.00
    2    3   11     -0.08      0.00
    3    3   11     -0.18      0.00
    4    3   11     -0.28      0.00
    5    3   11     -0.36      0.00
    6    3   11     -0.38      0.00
    7    3   11     -0.30      0.00
    8    3   11     -0.17      0.00
    9    3   11     -0.05      0.00
   -5    4   11     -0.01      0.00
   -4    4   11     -0.07      0.00
   -3    4   11     -0.01      0.00
   -2    4   11      0.15      0.00
   -1    4   11      0.28      0.00
    0    4   11      0.29      0.00
    1    4   11      0.20      0.00
    2    4   11      0.09      0.00
    3    4   11      0.01      0.00
    4    4   11     -0.08      0.00
    5    4   11     -0.18      0.00
    6    4   11     -0.27      0.00
    7    4   11     -0.29      0.00
    8    4   11     -0.23      0.00
    9    4   11     -0.13      0.00
   -4    5   11     -0.31      0.00
   -3    5   11     -0.37      0.00
   -2    5   11     -0.23      0.00
   -1    5   11      0.00      0.00
    0    5   11      0.16      0.00
    1    5   11      0.19      0.00
    2    5   11      0.14      0.00
    3    5   11      0.08      0.00
    4    5   11      0.04      0.00
    5    5   11     -0.03      0.00
    6    5   11     -0.13      0.00
    7    5   11     -0.20      0.00
    8    5   11     -0.20      0.00
    9    5   11     -0.13      0.00
   -3    6   11     -0.57      0.00
   -2    6   11     -0.55      0.00
   -1    6   11     -0.32      0.00
    0    6   11     -0.07      0.00
    1    6   11      0.06      0.00
    2    6   11      0.07      0.00
    3    6   11      0.04      0.00
    4    6   11      0.01      0.00
    5    6   11     -0.03      0.00
    6    6   11     -0.08      0.00
    7    6   11     -0.13      0.00
    8    6   11     -0.14      0.00
   -2    7   11     -0.59      0.00
   -1    7   11     -0.44      0.00
    0    7   11     -0.18      0.00
    1    7   11      0.02      0.00
    2    7   11      0.08      0.00
    3    7   11      0.03      0.00
    4    7   11     -0.04      0.00
    5    7   11     -0.09      0.00
    6    7   11     -0.12      0.00
    7    7   11     -0.13      0.00
    1    8   11      0.11      0.00
    2    8   11      0.20      0.00
    3    8   11      0.15      0.00
    4    8   11      0.03      0.00
    5    8   11     -0.07      0.00
    6    8   11     -0.13      0.00
    3    9   11      0.29      0.00
    4    9   11      0.17      0.00
   -2   -7   12     -0.07      0.00
   -1   -7   12     -0.04      0.00
    0   -7   12     -0.01      0.00
    1   -7   12     -0.02      0.00
    2   -7   12     -0.04      0.00
    3   -7   12     -0.02      0.00
   -3   -6   12      0.03      0.00
   -2   -6   12     -0.01      0.00
   -1   -6   12     -0.01      0.00
    0   -6   12      0.01      0.00
    1   -6   12      0.01      0.00
    2   -6   12     -0.02      0.00
    3   -6   12     -0.03      0.00
    4   -6   12      0.03      0.00
   -4   -5   12      0.10      0.00
   -3   -5   12      0.08      0.00
   -2   -5   12      0.03      0.00
   -1   -5   12     -0.01      0.00
    0   -5   12     -0.01      0.00
    1   -5   12      0.01      0.00
    2   -5   12      0.00      0.00
    3   -5   12     -0.02      0.00
    4   -5   12      0.02      0.00
    5   -5   12      0.09      0.00
   -4   -4   12      0.09      0.00
   -3   -4   12      0.10      0.00
   -2   -4   12      0.02      0.00
   -1   -4   12     -0.07      0.00
    0   -4   12     -0.10      0.00
    1   -4   12     -0.07      0.00
    2   -4   12     -0.04      0.00
    3   -4   12     -0.03      0.00
    4   -4   12      0.01      0.00
    5   -4   12      0.09      0.00
    6   -4   12      0.15      0.00
   -5   -3   12     -0.02      0.00
   -4   -3   12      0.07      0.00
   -3   -3   12      0.11      0.00
   -2   -3   12      0.04      0.00
   -1   -3   12     -0.11      0.00
    0   -3   12     -0.22      0.00
    1   -3   12     -0.22      0.00
    2   -3   12     -0.16      0.00
    3   -3   12     -0.10      0.00
    4   -3   12     -0.04      0.00
    5   -3   12      0.03      0.00
    6   -3   12      0.11      0.00
    7   -3   12      0.14      0.00
   -5   -2   12     -0.06      0.00
   -3   -2   12      0.14      0.00
   -2   -2   12      0.12      0.00
   -1   -2   12     -0.05      0.00
    0   -2   12     -0.23      0.00
    1   -2   12     -0.31      0.00
    2   -2   12     -0.27      0.00
    3   -2   12     -0.18      0.00
    4   -2   12     -0.11      0.00
    5   -2   12     -0.05      0.00
    6   -2   12      0.01      0.00
    7   -2   12      0.07      0.00
   -5   -1   12     -0.11      0.00
   -4   -1   12      0.00      0.00
   -3   -1   12      0.14      0.00
   -1   -1   12      0.11      0.00
    0   -1   12     -0.08      0.00
    1   -1   12     -0.22      0.00
    2   -1   12     -0.23      0.00
    3   -1   12     -0.15      0.00
    4   -1   12     -0.09      0.00
    5   -1   12     -0.08      0.00
    6   -1   12     -0.07      0.00
    7   -1   12     -0.05      0.00
    8   -1   12     -0.02      0.00
   -5    0   12     -0.18      0.00
   -4    0   12     -0.12      0.00
   -3    0   12      0.03      0.00
   -2    0   12      0.18      0.00
    1    0   12      0.00      0.00
    2    0   12     -0.04      0.00
    3    0   12      0.01      0.00
    4    0   12      0.06      0.00
    5    0   12      0.05      0.00
    6    0   12     -0.03      0.00
    7    0   12     -0.10      0.00
    8    0   12     -0.11      0.00
   -5    1   12     -0.24      0.00
   -4    1   12     -0.25      0.00
   -3    1   12     -0.17      0.00
   -2    1   12     -0.03      0.00
   -1    1   12      0.10      0.00
    1    1   12      0.12      0.00
    2    1   12      0.12      0.00
    3    1   12      0.17      0.00
    4    1   12      0.24      0.00
    5    1   12      0.25      0.00
    6    1   12      0.15      0.00
    7    1   12      0.01      0.00
    8    1   12     -0.09      0.00
   -4    2   12     -0.26      0.00
   -3    2   12     -0.29      0.00
   -2    2   12     -0.24      0.00
   -1    2   12     -0.13      0.00
    0    2   12     -0.02      0.00
    1    2   12      0.05      0.00
    2    2   12      0.10      0.00
    3    2   12      0.17      0.00
    4    2   12      0.27      0.00
    5    2   12      0.34      0.00
    6    2   12      0.31      0.00
    7    2   12      0.18      0.00
    8    2   12      0.04      0.00
   -4    3   12     -0.09      0.00
   -3    3   12     -0.15      0.00
   -2    3   12     -0.22      0.00
   -1    3   12     -0.23      0.00
    0    3   12     -0.16      0.00
    1    3   12     -0.08      0.00
    2    3   12     -0.02      0.00
    3    3   12      0.03      0.00
    4    3   12      0.12      0.00
    5    3   12      0.23      0.00
    6    3   12      0.29      0.00
    7    3   12      0.26      0.00
    8    3   12      0.15      0.00
   -3    4   12      0.18      0.00
   -2    4   12      0.08      0.00
   -1    4   12     -0.03      0.00
    0    4   12     -0.08      0.00
    1    4   12     -0.07      0.00
    2    4   12     -0.06      0.00
    3    4   12     -0.07      0.00
    4    4   12     -0.05      0.00
    5    4   12      0.03      0.00
    6    4   12      0.14      0.00
    7    4   12      0.20      0.00
    8    4   12      0.18      0.00
   -3    5   12      0.47      0.00
   -2    5   12      0.45      0.00
   -1    5   12      0.31      0.00
    0    5   12      0.16      0.00
    1    5   12      0.09      0.00
    2    5   12      0.05      0.00
    3    5   12     -0.02      0.00
    4    5   12     -0.07      0.00
    5    5   12     -0.07      0.00
    6    5   12      0.01      0.00
    7    5   12      0.10      0.00
   -2    6   12      0.60      0.00
   -1    6   12      0.51      0.00
    0    6   12      0.34      0.00
    2    6   12      0.14      0.00
    3    6   12      0.08      0.00
    4    6   12      0.01      0.00
    5    6   12     -0.04      0.00
    6    6   12     -0.02      0.00
    7    6   12      0.04      0.00
    0    7   12      0.29      0.00
    1    7   12      0.15      0.00
    2    7   12      0.08      0.00
    3    7   12      0.06      0.00
    4    7   12      0.03      0.00
    5    7   12      0.01      0.00
    6    7   12      0.00      0.00
    3    8   12     -0.09      0.00
    4    8   12     -0.06      0.00
    0   -6   13      0.02      0.00
    1   -6   13      0.04      0.00
    2   -6   13      0.07      0.00
   -2   -5   13     -0.02      0.00
   -1   -5   13      0.04      0.00
    0   -5   13      0.07      0.00
    1   -5   13      0.09      0.00
    2   -5   13      0.11      0.00
    3   -5   13      0.11      0.00
    4   -5   13      0.05      0.00
   -3   -4   13     -0.07      0.00
   -2   -4   13      0.00      0.00
   -1   -4   13      0.11      0.00
    0   -4   13      0.19      0.00
    1   -4   13      0.21      0.00
    2   -4   13      0.20      0.00
    3   -4   13      0.18      0.00
    4   -4   13      0.13      0.00
    5   -4   13      0.02      0.00
   -3   -3   13     -0.09      0.00
   -2   -3   13     -0.03      0.00
   -1   -3   13      0.12      0.00
    0   -3   13      0.27      0.00
    1   -3   13      0.34      0.00
    2   -3   13      0.33      0.00
    3   -3   13      0.28      0.00
    4   -3   13      0.22      0.00
    5   -3   13      0.12      0.00
    6   -3   13      0.00      0.00
   -4   -2   13     -0.04      0.00
   -3   -2   13     -0.14      0.00
   -2   -2   13     -0.15      0.00
   -1   -2   13     -0.02      0.00
    0   -2   13      0.18      0.00
    1   -2   13      0.33      0.00
    2   -2   13      0.36      0.00
    3   -2   13      0.32      0.00
    4   -2   13      0.26      0.00
    5   -2   13      0.20      0.00
    6   -2   13      0.11      0.00
   -4   -1   13      0.03      0.00
   -2   -1   13     -0.22      0.00
   -1   -1   13     -0.19      0.00
    0   -1   13     -0.03      0.00
    1   -1   13      0.14      0.00
    2   -1   13      0.22      0.00
    3   -1   13      0.20      0.00
    4   -1   13      0.16      0.00
    5   -1   13      0.15      0.00
    6   -1   13      0.15      0.00
    7   -1   13      0.11      0.00
   -3    0   13      0.04      0.00
   -2    0   13     -0.13      0.00
   -1    0   13     -0.22      0.00
    0    0   13     -0.18      0.00
    1    0   13     -0.06      0.00
    2    0   13      0.01      0.00
    3    0   13      0.00      0.00
    4    0   13     -0.04      0.00
    5    0   13     -0.04      0.00
    6    0   13      0.03      0.00
    7    0   13      0.11      0.00
   -3    1   13      0.20      0.00
   -2    1   13      0.07      0.00
   -1    1   13     -0.07      0.00
    0    1   13     -0.14      0.00
    1    1   13     -0.11      0.00
    2    1   13     -0.08      0.00
    3    1   13     -0.11      0.00
    4    1   13     -0.18      0.00
    5    1   13     -0.22      0.00
    6    1   13     -0.15      0.00
    7    1   13     -0.02      0.00
   -3    2   13      0.22      0.00
   -2    2   13      0.18      0.00
   -1    2   13      0.09      0.00
    0    2   13      0.00      0.00
    1    2   13     -0.03      0.00
    2    2   13     -0.03      0.00
    3    2   13     -0.05      0.00
    4    2   13     -0.14      0.00
    5    2   13     -0.23      0.00
    6    2   13     -0.25      0.00
    7    2   13     -0.15      0.00
   -3    3   13      0.00      0.00
   -2    3   13      0.03      0.00
   -1    3   13      0.03      0.00
    0    3   13      0.00      0.00
    1    3   13     -0.01      0.00
    2    3   13      0.02      0.00
    3    3   13      0.05      0.00
    4    3   13      0.01      0.00
    5    3   13     -0.09      0.00
    6    3   13     -0.18      0.00
    7    3   13     -0.18      0.00
   -2    4   13     -0.28      0.00
   -1    4   13     -0.24      0.00
    0    4   13     -0.20      0.00
    1    4   13     -0.16      0.00
    2    4   13     -0.08      0.00
    3    4   13      0.02      0.00
    4    4   13      0.09      0.00
    5    4   13      0.05      0.00
    6    4   13     -0.04      0.00
    7    4   13     -0.11      0.00
   -1    5   13     -0.48      0.00
    0    5   13     -0.41      0.00
    1    5   13     -0.35      0.00
    2    5   13     -0.26      0.00
    3    5   13     -0.12      0.00
    4    5   13      0.02      0.00
    5    5   13      0.08      0.00
    6    5   13      0.05      0.00
    2    6   13     -0.30      0.00
    3    6   13     -0.20      0.00
    4    6   13     -0.07      0.00
    5    6   13      0.03      0.00
    0   -4   14     -0.23      0.00
    1   -4   14     -0.28      0.00
    2   -4   14     -0.29      0.00
   -1   -3   14     -0.08      0.00
    0   -3   14     -0.24      0.00
    1   -3   14     -0.34      0.00
    2   -3   14     -0.37      0.00
    3   -3   14     -0.34      0.00
    4   -3   14     -0.28      0.00
   -2   -2   14      0.16      0.00
   -1   -2   14      0.09      0.00
    0   -2   14     -0.08      0.00
    1   -2   14     -0.24      0.00
    2   -2   14     -0.31      0.00
    3   -2   14     -0.30      0.00
    4   -2   14     -0.27      0.00
    5   -2   14     -0.22      0.00
   -2   -1   14      0.20      0.00
   -1   -1   14      0.23      0.00
    0   -1   14      0.12      0.00
    1   -1   14     -0.03      0.00
    2   -1   14     -0.13      0.00
    3   -1   14     -0.14      0.00
    4   -1   14     -0.12      0.00
    5   -1   14     -0.12      0.00
   -2    0   14      0.08      0.00
   -1    0   14      0.20      0.00
    0    0   14      0.20      0.00
    1    0   14      0.11      0.00
    2    0   14      0.03      0.00
    3    0   14      0.02      0.00
    4    0   14      0.05      0.00
    5    0   14      0.06      0.00
   -2    1   14     -0.06      0.00
    0    1   14      0.13      0.00
    1    1   14      0.11      0.00
    2    1   14      0.05      0.00
    3    1   14      0.05      0.00
    4    1   14      0.11      0.00
    5    1   14      0.17      0.00
    6    1   14      0.13      0.00
    2    2   14      0.01      0.00
    3    2   14     -0.03      0.00
    4    2   14      0.03      0.00
    5    2   14      0.12      0.00
    0    3   14      0.18      0.00
    1    3   14      0.15      0.00
    2    3   14      0.06      0.00
    3    3   14     -0.05      0.00
    4    3   14     -0.07      0.00
    5    3   14      0.00      0.00
    1    4   14      0.34      0.00
    2    4   14      0.22      0.00
    3    4   14      0.06      0.00
    4    4   14     -0.06      0.00
    0    1    0      3.92      0.00
   12    1    0     -0.12      0.00
   12    2    0     -0.26      0.00
  -11    3    0      0.29      0.00
   12    3    0     -0.25      0.00
   12    4    0     -0.12      0.00
   -6   10    0      0.14      0.00
   -3   12    0      0.00      0.00
    7   12    0     -0.12      0.00
    0   13    0      0.02      0.00
    4   13    0      0.12      0.00
   -4  -13    1     -0.17      0.00
    0  -13    1     -0.07      0.00
    3  -12    1     -0.07      0.00
  -10   -9    1     -0.08      0.00
  -11   -7    1      0.01      0.00
    9   -7    1     -0.21      0.00
   12    0    1     -0.05      0.00
  -10    5    1     -0.07      0.00
   -8    8    1     -0.07      0.00
   -7    9    1     -0.11      0.00
   -6   10    1     -0.09      0.00
    7   12    1      0.13      0.00
    4   13    1     -0.05      0.00
   -3  -13    2      0.21      0.00
   -2  -13    2      0.16      0.00
   -1  -13    2      0.11      0.00
    9   -7    2      0.27      0.00
   12    0    2      0.02      0.00
  -11    2    2      0.19      0.00
   12    5    2     -0.03      0.00
    7   12    2     -0.14      0.00
    1   13    2      0.06      0.00
    4   13    2     -0.01      0.00
    6  -10    3     -0.13      0.00
  -10   -8    3      0.04      0.00
    9   -7    3     -0.28      0.00
   12    0    3     -0.02      0.00
  -11    1    3     -0.07      0.00
  -10    4    3      0.04      0.00
   12    5    3      0.07      0.00
   -9    6    3      0.10      0.00
   -4   11    3      0.00      0.00
   -2   12    3      0.07      0.00
    2   13    3     -0.09      0.00
    3   13    3     -0.03      0.00
   -5  -12    4     -0.03      0.00
    2  -12    4      0.11      0.00
   -8  -10    4      0.07      0.00
   -9   -9    4      0.01      0.00
    7   -9    4      0.17      0.00
    8   -8    4      0.25      0.00
  -11   -4    4     -0.05      0.00
  -11   -1    4     -0.03      0.00
   12    0    4      0.07      0.00
   12    4    4     -0.13      0.00
   -5   10    4      0.03      0.00
   -4  -12    5     -0.10      0.00
    1  -12    5      0.00      0.00
    4  -11    5      0.02      0.00
   10   -5    5     -0.07      0.00
   11   -3    5     -0.19      0.00
   12    1    5     -0.02      0.00
  -10    2    5      0.12      0.00
   12    2    5      0.08      0.00
   12    3    5      0.14      0.00
   12    4    5      0.14      0.00
    0    6    5     -0.55      0.00
    1    6    5     -0.44      0.00
   10    9    5      0.10      0.00
    9   10    5      0.08      0.00
   -3   11    5     -0.01      0.00
    6   12    5     -0.02      0.00
   -1  -12    6      0.01      0.00
    5  -10    6     -0.02      0.00
   -8   -7    6     -0.23      0.00
  -10    0    6     -0.11      0.00
   -2    3    6      0.60      0.00
   -1    4    6      0.65      0.00
    1    5    6      0.47      0.00
   -7    7    6     -0.10      0.00
   -5    9    6      0.08      0.00
   -2   11    6      0.02      0.00
    1   12    6      0.14      0.00
    5   12    6     -0.01      0.00
   -4  -11    7     -0.21      0.00
    2  -11    7     -0.11      0.00
   -6  -10    7      0.06      0.00
   -7   -9    7      0.18      0.00
    6   -9    7      0.00      0.00
    8   -7    7     -0.01      0.00
   -9   -6    7      0.15      0.00
   -7   -6    7      0.25      0.00
   -4    4    7     -0.46      0.00
   -1    4    7     -0.55      0.00
   -3    5    7     -0.39      0.00
   11    6    7      0.00      0.00
   10    8    7      0.09      0.00
   -3   10    7     -0.14      0.00
   -1   11    7     -0.06      0.00
   -1  -11    8      0.29      0.00
    0  -11    8      0.22      0.00
   -7   -8    8     -0.23      0.00
   -9   -3    8      0.07      0.00
   -9    0    8     -0.09      0.00
   11    0    8      0.03      0.00
   -5    4    8      0.15      0.00
   -1    4    8      0.23      0.00
   11    5    8      0.00      0.00
   -1    8    8      0.02      0.00
   -3    9    8      0.28      0.00
   -2    9    8      0.26      0.00
   -1    9    8      0.12      0.00
   -2   10    8      0.17      0.00
   -1   10    8      0.11      0.00
    1   11    8     -0.06      0.00
    5   11    8      0.06      0.00
   -3  -10    9     -0.13      0.00
    2  -10    9     -0.20      0.00
   -5   -9    9      0.18      0.00
    7   -7    9      0.04      0.00
   -7   -5    9      0.16      0.00
   -7    4    9      0.14      0.00
   -2    8    9     -0.41      0.00
   -1    8    9     -0.19      0.00
    9    8    9     -0.07      0.00
   -2    9    9     -0.33      0.00
   -1    9    9     -0.20      0.00
    8    9    9     -0.23      0.00
    0   10    9      0.03      0.00
   -3   -9   10     -0.10      0.00
    3   -9   10      0.09      0.00
   -7   -5   10     -0.11      0.00
    8   -5   10     -0.14      0.00
   -5   -4   10      0.00      0.00
   10   -1   10     -0.08      0.00
   -7    2   10     -0.12      0.00
   -5    5   10      0.08      0.00
   -4    7   10      0.36      0.00
   -2    8   10      0.48      0.00
   -1    8   10      0.31      0.00
    8    8   10      0.19      0.00
   -1    9   10      0.21      0.00
    0    9   10     -0.01      0.00
    2   10   10     -0.36      0.00
    3   10   10     -0.36      0.00
    4   10   10     -0.22      0.00
   -3   -8   11      0.17      0.00
    5   -7   11     -0.08      0.00
   -6   -5   11      0.03      0.00
    8   -4   11      0.07      0.00
   -6   -3   11      0.08      0.00
    9   -2   11      0.02      0.00
    8    7   11     -0.12      0.00
   -1    8   11     -0.33      0.00
    0    8   11     -0.11      0.00
    1    9   11      0.20      0.00
    2    9   11      0.32      0.00
    5    9   11      0.03      0.00
    5   -6   12      0.09      0.00
    6   -5   12      0.12      0.00
   -5   -4   12      0.02      0.00
    7   -4   12      0.12      0.00
   -4   -2   12      0.05      0.00
    8   -2   12      0.08      0.00
   -2   -1   12      0.21      0.00
   -1    0   12      0.21      0.00
    0    0   12      0.12      0.00
    0    1   12      0.14      0.00
   -5    2   12     -0.21      0.00
   -4    4   12      0.17      0.00
    8    5   12      0.13      0.00
    1    6   12      0.21      0.00
   -1    7   12      0.44      0.00
    2    8   12     -0.10      0.00
   -1   -6   13      0.01      0.00
   -4   -3   13     -0.05      0.00
    7   -2   13      0.01      0.00
   -3   -1   13     -0.11      0.00
   -4    0   13      0.16      0.00
   -4    1   13      0.25      0.00
    0    6   13     -0.44      0.00
    1    6   13     -0.37      0.00
    3   -4   14     -0.26      0.00
    6    0   14     -0.01      0.00
   -1    1   14      0.06      0.00
   -1    2   14      0.01      0.00
    0    2   14      0.08      0.00
    1    2   14      0.07      0.00
    6    2   14      0.16      0.00
   -1    3   14      0.15      0.00
    6    3   14      0.09      0.00
    0    4   14      0.37      0.00
    5    4   14     -0.07      0.00
    2    5   14      0.36      0.00
    3    5   14      0.21      0.00
    1    0   15     -0.11      0.00
    2    0   15     -0.03      0.00
    3    0   15     -0.02      0.00
    2    1   15     -0.01      0.00
    3    1   15      0.01      0.00
    0    0    0      0.00      0.00
# SQUEEZE RESULTS (Version = 160617)
# Note: Data are Listed for all Voids in the P1 Unit Cell
# i.e. Centre of Gravity, Solvent Accessible Volume,
# Recovered number of Electrons in the Void and
# Details about the Squeezed Material
loop_
  _platon_squeeze_void_nr
  _platon_squeeze_void_average_x
  _platon_squeeze_void_average_y
  _platon_squeeze_void_average_z
  _platon_squeeze_void_volume
  _platon_squeeze_void_count_electrons
  _platon_squeeze_void_content
   1  0.000  0.000  0.500        49         3 ' '
# Missing Reflections Below sin(th)/lambda = 0.25
loop_
  _platon_missing_refln_index_h
  _platon_missing_refln_index_k
  _platon_missing_refln_index_l
  _platon_missing_refln_theta
    0    1    0     4.077
_platon_squeeze_void_probe_radius                  1.20
_platon_squeeze_details
)
A badly disordered half C3H4 (allene) molecule was found in the 
asymmetrical unit and could not be satisfactorily refined. The program 
SQUEEZE (Spek, A.L. (2015). Acta Cryst. C71, 9-18) was therefore used to
remove mathematically the effect of the solvent.
The quoted formula and derived parameters are not included the squeezed
solvent molecule. 
)

)
TITL erk9164   P -1         R = 0.06
CELL   10.2284   11.0264   12.5397     88.59     80.36     79.51
SPGR P-1
# Solvent Accessible Volume =        48
# Electrons Found in S.A.V. =         3
# Note: Atoms in Void are Labelled as Cxxx and Qxxx for all Others
C101 1.000 1.000 0.500 !       0.95 eA-3
Q102 0.057 0.923 0.403 !       0.93 eA-3
)
;
_shelx_fab_checksum              46403
####################################################################### 
# 
# This file contains crystal structure data downloaded from the 
# Cambridge Structural Database (CSD) hosted by the Cambridge 
# Crystallographic Data Centre (CCDC).
# 
# Full information about CCDC data access policies and citation 
# guidelines are available at http://www.ccdc.cam.ac.uk/access/V1 
# 
# Audit and citation data items may have been added by the CCDC. 
# Please retain this information to preserve the provenance of 
# this file and to allow appropriate attribution of the data. 
# 
#######################################################################

data_erk9169
_database_code_depnum_ccdc_archive 'CCDC 1862535'
_audit_update_record             
;
2018-08-17 deposited with the CCDC.
2019-01-14 downloaded from the CCDC.
;

_audit_creation_method           SHELXL-97
_chemical_name_systematic        
; 
 ? 
;
_chemical_name_common            ?
_chemical_melting_point          ?
_chemical_formula_moiety         ?
_chemical_formula_sum            'C36 H42 B F10 P'
_chemical_formula_weight         706.48

loop_
_atom_type_symbol
_atom_type_description
_atom_type_scat_dispersion_real
_atom_type_scat_dispersion_imag
_atom_type_scat_source
C C 0.0033 0.0016 'International Tables Vol C Tables 4.2.6.8 and 6.1.1.4'
H H 0.0000 0.0000 'International Tables Vol C Tables 4.2.6.8 and 6.1.1.4'
B B 0.0013 0.0007 'International Tables Vol C Tables 4.2.6.8 and 6.1.1.4'
F F 0.0171 0.0103 'International Tables Vol C Tables 4.2.6.8 and 6.1.1.4'
P P 0.1023 0.0942 'International Tables Vol C Tables 4.2.6.8 and 6.1.1.4'

_symmetry_cell_setting           triclinic
_symmetry_space_group_name_H-M   P-1

loop_
_symmetry_equiv_pos_as_xyz
'x, y, z'
'-x, -y, -z'

_cell_length_a                   9.9507(3)
_cell_length_b                   11.7835(3)
_cell_length_c                   16.0070(5)
_cell_angle_alpha                71.517(1)
_cell_angle_beta                 86.117(1)
_cell_angle_gamma                70.299(1)
_cell_volume                     1674.26(8)
_cell_formula_units_Z            2
_cell_measurement_temperature    173(2)
_cell_measurement_reflns_used    4144
_cell_measurement_theta_min      4.08
_cell_measurement_theta_max      28.28

_exptl_crystal_description       plate
_exptl_crystal_colour            colourless
_exptl_crystal_size_max          0.13
_exptl_crystal_size_mid          0.13
_exptl_crystal_size_min          0.03
_exptl_crystal_density_meas      ?
_exptl_crystal_density_diffrn    1.401
_exptl_crystal_density_method    'not measured'
_exptl_crystal_F_000             736
_exptl_absorpt_coefficient_mu    0.164
_exptl_absorpt_correction_type   multi-scan
_exptl_absorpt_correction_T_min  0.9790
_exptl_absorpt_correction_T_max  0.9951
_exptl_absorpt_process_details   
'Denzo (Otwinowski, Borek, Majewski & Minor, 2003)'

_exptl_special_details           
; 
 ? 
;

_diffrn_ambient_temperature      173(2)
_diffrn_radiation_wavelength     0.71073
_diffrn_radiation_type           MoK\a
_diffrn_radiation_source         'rotating anode Nonius FR591'
_diffrn_radiation_monochromator  'Montel mirror'
_diffrn_measurement_device_type  'Nonius KappaCCD APEXII'
_diffrn_measurement_method       '\w and \f scans'
_diffrn_detector_area_resol_mean ?
_diffrn_standards_number         ?
_diffrn_standards_interval_count ?
_diffrn_standards_interval_time  ?
_diffrn_standards_decay_%        ?
_diffrn_reflns_number            15352
_diffrn_reflns_av_R_equivalents  0.047
_diffrn_reflns_av_sigmaI/netI    0.0468
_diffrn_reflns_limit_h_min       -9
_diffrn_reflns_limit_h_max       11
_diffrn_reflns_limit_k_min       -14
_diffrn_reflns_limit_k_max       13
_diffrn_reflns_limit_l_min       -19
_diffrn_reflns_limit_l_max       19
_diffrn_reflns_theta_min         4.13
_diffrn_reflns_theta_max         25.00
_reflns_number_total             5781
_reflns_number_gt                4799
_reflns_threshold_expression     >2sigma(I)

_computing_data_collection       'Collect (Nonius B.V., 1998)'
_computing_cell_refinement       'Collect (Nonius B.V., 1998)'
_computing_data_reduction        'Denzo-SMN (Otwinowski & Minor, 1997)'
_computing_structure_solution    'SHELXL-2013 (Sheldrick, 2013)'
_computing_structure_refinement  'SHELXL-2013 (Sheldrick, 2013)'
_computing_molecular_graphics    'XP-SHELXL-2013 (Sheldrick, 2013)'
_computing_publication_material  'SHELXL-2013 (Sheldrick, 2013)'


_refine_special_details          
; 
 Refinement of F^2^ against ALL reflections.  The weighted R-factor wR and 
 goodness of fit S are based on F^2^, conventional R-factors R are based 
 on F, with F set to zero for negative F^2^. The threshold expression of 
 F^2^ > 2sigma(F^2^) is used only for calculating R-factors(gt) etc. and is 
 not relevant to the choice of reflections for refinement.  R-factors based 
 on F^2^ are statistically about twice as large as those based on F, and R- 
 factors based on ALL data will be even larger. 
;

_refine_ls_structure_factor_coef Fsqd
_refine_ls_matrix_type           full
_refine_ls_weighting_scheme      calc
_refine_ls_weighting_details     
'calc w=1/[\s^2^(Fo^2^)+(0.0168P)^2^+3.1977P] where P=(Fo^2^+2Fc^2^)/3'
_atom_sites_solution_primary     direct
_atom_sites_solution_secondary   difmap
_atom_sites_solution_hydrogens   geom
_refine_ls_hydrogen_treatment    constr
_refine_ls_extinction_method     none
_refine_ls_extinction_coef       ?
_refine_ls_number_reflns         5781
_refine_ls_number_parameters     442
_refine_ls_number_restraints     0
_refine_ls_R_factor_all          0.0701
_refine_ls_R_factor_gt           0.0551
_refine_ls_wR_factor_ref         0.1266
_refine_ls_wR_factor_gt          0.1147
_refine_ls_goodness_of_fit_ref   1.080
_refine_ls_restrained_S_all      1.080
_refine_ls_shift/su_max          0.000
_refine_ls_shift/su_mean         0.000

loop_
_atom_site_label
_atom_site_type_symbol
_atom_site_fract_x
_atom_site_fract_y
_atom_site_fract_z
_atom_site_U_iso_or_equiv
_atom_site_adp_type
_atom_site_occupancy
_atom_site_symmetry_multiplicity
_atom_site_calc_flag
_atom_site_refinement_flags
_atom_site_disorder_assembly
_atom_site_disorder_group
P1 P 0.93907(8) 0.16513(6) 0.23749(5) 0.01974(17) Uani 1 1 d . . .
C1 C 0.8141(3) -0.1250(3) 0.13666(18) 0.0231(6) Uani 1 1 d . . .
H1A H 0.9093 -0.1493 0.1115 0.028 Uiso 1 1 calc R . .
H1B H 0.7598 -0.1743 0.1233 0.028 Uiso 1 1 calc R . .
C2 C 0.7354(3) 0.0174(2) 0.09167(18) 0.0205(6) Uani 1 1 d . . .
C3 C 0.5840(3) 0.0625(3) 0.12459(18) 0.0231(6) Uani 1 1 d . . .
H3A H 0.5320 0.0063 0.1198 0.028 Uiso 1 1 calc R . .
H3B H 0.5906 0.0552 0.1876 0.028 Uiso 1 1 calc R . .
C4 C 0.5000(3) 0.1982(3) 0.0732(2) 0.0276(7) Uani 1 1 d . . .
C5 C 0.4938(3) 0.2262(3) -0.0255(2) 0.0342(7) Uani 1 1 d . . .
H5A H 0.4305 0.1860 -0.0411 0.041 Uiso 1 1 calc R . .
H5B H 0.4527 0.3190 -0.0542 0.041 Uiso 1 1 calc R . .
C6 C 0.6389(3) 0.1778(3) -0.05903(19) 0.0282(7) Uani 1 1 d . . .
C7 C 0.7228(3) 0.0428(3) -0.00893(18) 0.0253(6) Uani 1 1 d . . .
H7A H 0.8200 0.0212 -0.0319 0.030 Uiso 1 1 calc R . .
H7B H 0.6765 -0.0139 -0.0197 0.030 Uiso 1 1 calc R . .
C8 C 0.8267(3) 0.0923(3) 0.10634(17) 0.0203(6) Uani 1 1 d . . .
H8A H 0.9131 0.0762 0.0714 0.024 Uiso 1 1 calc R . .
H8B H 0.7716 0.1841 0.0838 0.024 Uiso 1 1 calc R . .
C9 C 0.8727(3) 0.0592(2) 0.20227(18) 0.0193(6) Uani 1 1 d . . .
C10 C 0.8672(3) -0.0478(3) 0.26313(18) 0.0203(6) Uani 1 1 d . . .
H10 H 0.8838 -0.0568 0.3230 0.024 Uiso 1 1 calc R . .
C11 C 0.4358(3) 0.2867(3) 0.1112(2) 0.0375(8) Uani 1 1 d . . .
H11A H 0.3840 0.3705 0.0760 0.045 Uiso 1 1 calc R . .
H11B H 0.4416 0.2661 0.1735 0.045 Uiso 1 1 calc R . .
C12 C 0.6905(4) 0.2469(3) -0.1268(2) 0.0435(9) Uani 1 1 d . . .
H12A H 0.6345 0.3321 -0.1568 0.052 Uiso 1 1 calc R . .
H12B H 0.7836 0.2113 -0.1454 0.052 Uiso 1 1 calc R . .
C21 C 0.9371(3) 0.3097(3) 0.14032(19) 0.0284(7) Uani 1 1 d . . .
C22 C 1.0259(4) 0.3817(3) 0.1631(2) 0.0393(8) Uani 1 1 d . . .
H22A H 1.0087 0.4637 0.1170 0.059 Uiso 1 1 calc R . .
H22B H 1.1276 0.3315 0.1669 0.059 Uiso 1 1 calc R . .
H22C H 0.9977 0.3958 0.2198 0.059 Uiso 1 1 calc R . .
C23 C 1.0005(4) 0.2752(3) 0.0570(2) 0.0360(8) Uani 1 1 d . . .
H23A H 0.9240 0.2770 0.0206 0.054 Uiso 1 1 calc R . .
H23B H 1.0721 0.1901 0.0746 0.054 Uiso 1 1 calc R . .
H23C H 1.0456 0.3369 0.0229 0.054 Uiso 1 1 calc R . .
C24 C 0.7841(4) 0.4031(3) 0.1144(2) 0.0407(9) Uani 1 1 d . . .
H24A H 0.7850 0.4713 0.0601 0.061 Uiso 1 1 calc R . .
H24B H 0.7471 0.4396 0.1619 0.061 Uiso 1 1 calc R . .
H24C H 0.7229 0.3581 0.1047 0.061 Uiso 1 1 calc R . .
C25 C 1.1302(3) 0.0731(3) 0.28371(19) 0.0256(6) Uani 1 1 d . . .
C26 C 1.2313(3) 0.0571(3) 0.2085(2) 0.0358(8) Uani 1 1 d . . .
H26A H 1.3273 0.0020 0.2332 0.054 Uiso 1 1 calc R . .
H26B H 1.2347 0.1403 0.1721 0.054 Uiso 1 1 calc R . .
H26C H 1.1965 0.0187 0.1723 0.054 Uiso 1 1 calc R . .
C27 C 1.1831(3) 0.1373(3) 0.3386(2) 0.0338(7) Uani 1 1 d . . .
H27A H 1.2844 0.0912 0.3556 0.051 Uiso 1 1 calc R . .
H27B H 1.1277 0.1365 0.3916 0.051 Uiso 1 1 calc R . .
H27C H 1.1709 0.2253 0.3033 0.051 Uiso 1 1 calc R . .
C28 C 1.1469(3) -0.0631(3) 0.3422(2) 0.0280(7) Uani 1 1 d . . .
H28A H 1.1287 -0.1104 0.3062 0.042 Uiso 1 1 calc R . .
H28B H 1.0784 -0.0604 0.3890 0.042 Uiso 1 1 calc R . .
H28C H 1.2443 -0.1050 0.3684 0.042 Uiso 1 1 calc R . .
C29 C 0.8183(3) 0.2165(3) 0.32554(19) 0.0255(6) Uani 1 1 d . . .
C30 C 0.8348(4) 0.3330(3) 0.3423(2) 0.0360(8) Uani 1 1 d . . .
H30A H 0.8121 0.4045 0.2875 0.054 Uiso 1 1 calc R . .
H30B H 0.9333 0.3128 0.3625 0.054 Uiso 1 1 calc R . .
H30C H 0.7694 0.3559 0.3874 0.054 Uiso 1 1 calc R . .
C31 C 0.8489(3) 0.1106(3) 0.41501(19) 0.0294(7) Uani 1 1 d . . .
H31A H 0.7817 0.1392 0.4577 0.044 Uiso 1 1 calc R . .
H31B H 0.9468 0.0906 0.4362 0.044 Uiso 1 1 calc R . .
H31C H 0.8376 0.0346 0.4080 0.044 Uiso 1 1 calc R . .
C32 C 0.6626(3) 0.2466(3) 0.2973(2) 0.0333(7) Uani 1 1 d . . .
H32A H 0.5998 0.2691 0.3436 0.050 Uiso 1 1 calc R . .
H32B H 0.6516 0.1719 0.2879 0.050 Uiso 1 1 calc R . .
H32C H 0.6370 0.3179 0.2425 0.050 Uiso 1 1 calc R . .
B1 B 0.8347(3) -0.1632(3) 0.2433(2) 0.0217(7) Uani 1 1 d . . .
C41 C 0.6996(3) -0.2015(3) 0.29702(19) 0.0232(6) Uani 1 1 d . . .
F42 F 0.7243(2) -0.35478(16) 0.22514(12) 0.0357(4) Uani 1 1 d . . .
C42 C 0.6590(3) -0.2977(3) 0.2859(2) 0.0280(7) Uani 1 1 d . . .
F43 F 0.5265(2) -0.43940(18) 0.31890(15) 0.0467(5) Uani 1 1 d . . .
C43 C 0.5592(3) -0.3455(3) 0.3348(2) 0.0334(8) Uani 1 1 d . . .
F44 F 0.3990(2) -0.34439(19) 0.44996(14) 0.0509(6) Uani 1 1 d . . .
C44 C 0.4944(3) -0.2980(3) 0.4003(2) 0.0343(8) Uani 1 1 d . . .
F45 F 0.4644(2) -0.15239(19) 0.47811(12) 0.0437(5) Uani 1 1 d . . .
C45 C 0.5276(3) -0.2012(3) 0.4142(2) 0.0321(7) Uani 1 1 d . . .
F46 F 0.65049(19) -0.05837(17) 0.38114(12) 0.0359(4) Uani 1 1 d . . .
C46 C 0.6261(3) -0.1545(3) 0.3622(2) 0.0265(6) Uani 1 1 d . . .
C51 C 0.9761(3) -0.2931(2) 0.28835(18) 0.0214(6) Uani 1 1 d . . .
F52 F 1.04381(19) -0.35507(15) 0.15909(11) 0.0303(4) Uani 1 1 d . . .
C52 C 1.0660(3) -0.3743(3) 0.24565(18) 0.0239(6) Uani 1 1 d . . .
F53 F 1.2667(2) -0.55000(17) 0.23886(13) 0.0393(5) Uani 1 1 d . . .
C53 C 1.1828(3) -0.4789(3) 0.2860(2) 0.0271(7) Uani 1 1 d . . .
F54 F 1.3263(2) -0.61146(18) 0.41367(13) 0.0457(5) Uani 1 1 d . . .
C54 C 1.2142(3) -0.5099(3) 0.3742(2) 0.0291(7) Uani 1 1 d . . .
F55 F 1.1545(2) -0.46583(17) 0.50800(11) 0.0408(5) Uani 1 1 d . . .
C55 C 1.1269(3) -0.4357(3) 0.42118(19) 0.0281(7) Uani 1 1 d . . .
F56 F 0.93371(19) -0.26386(16) 0.42971(11) 0.0322(4) Uani 1 1 d . . .
C56 C 1.0136(3) -0.3316(3) 0.37792(19) 0.0253(6) Uani 1 1 d . . .

loop_
_atom_site_aniso_label
_atom_site_aniso_U_11
_atom_site_aniso_U_22
_atom_site_aniso_U_33
_atom_site_aniso_U_23
_atom_site_aniso_U_13
_atom_site_aniso_U_12
P1 0.0212(4) 0.0179(3) 0.0189(4) -0.0048(3) 0.0005(3) -0.0059(3)
C1 0.0257(15) 0.0194(14) 0.0241(15) -0.0059(11) 0.0002(12) -0.0079(12)
C2 0.0205(14) 0.0205(14) 0.0189(14) -0.0051(11) 0.0007(11) -0.0058(11)
C3 0.0205(15) 0.0253(15) 0.0233(15) -0.0059(12) 0.0016(12) -0.0091(12)
C4 0.0171(14) 0.0297(16) 0.0330(17) -0.0046(13) 0.0005(12) -0.0086(12)
C5 0.0294(17) 0.0292(17) 0.0345(18) -0.0001(14) -0.0102(14) -0.0051(13)
C6 0.0341(17) 0.0284(16) 0.0227(15) -0.0037(12) -0.0058(13) -0.0138(13)
C7 0.0289(16) 0.0255(15) 0.0221(15) -0.0071(12) 0.0021(12) -0.0105(13)
C8 0.0208(14) 0.0198(14) 0.0184(14) -0.0048(11) 0.0028(11) -0.0059(11)
C9 0.0170(13) 0.0201(13) 0.0213(14) -0.0076(11) 0.0028(11) -0.0060(11)
C10 0.0173(14) 0.0229(14) 0.0202(14) -0.0084(11) 0.0034(11) -0.0051(11)
C11 0.0263(17) 0.0316(17) 0.046(2) -0.0090(15) -0.0023(15) -0.0010(14)
C12 0.048(2) 0.0380(19) 0.0370(19) 0.0001(15) 0.0014(16) -0.0165(17)
C21 0.0418(18) 0.0212(14) 0.0218(15) -0.0019(12) -0.0026(13) -0.0139(13)
C22 0.058(2) 0.0312(17) 0.0341(18) -0.0037(14) 0.0033(16) -0.0285(17)
C23 0.052(2) 0.0349(18) 0.0258(16) -0.0036(13) 0.0047(15) -0.0266(16)
C24 0.056(2) 0.0227(16) 0.0338(18) -0.0014(14) -0.0125(16) -0.0057(15)
C25 0.0222(15) 0.0269(15) 0.0269(16) -0.0083(12) 0.0023(12) -0.0074(12)
C26 0.0263(17) 0.0414(19) 0.0378(19) -0.0126(15) 0.0111(14) -0.0103(14)
C27 0.0275(17) 0.0399(18) 0.0372(18) -0.0128(15) -0.0049(14) -0.0133(14)
C28 0.0194(15) 0.0271(15) 0.0316(16) -0.0042(13) -0.0027(12) -0.0045(12)
C29 0.0240(15) 0.0256(15) 0.0243(15) -0.0112(12) 0.0023(12) -0.0022(12)
C30 0.0402(19) 0.0317(17) 0.0365(18) -0.0178(14) 0.0006(15) -0.0054(15)
C31 0.0268(16) 0.0368(17) 0.0218(15) -0.0113(13) 0.0060(12) -0.0060(13)
C32 0.0243(16) 0.0347(17) 0.0365(18) -0.0163(14) 0.0031(14) 0.0001(13)
B1 0.0209(16) 0.0181(15) 0.0238(17) -0.0054(13) 0.0037(13) -0.0051(13)
C41 0.0184(14) 0.0207(14) 0.0247(15) -0.0018(11) 0.0004(11) -0.0041(11)
F42 0.0392(11) 0.0276(9) 0.0442(11) -0.0128(8) 0.0080(9) -0.0157(8)
C42 0.0238(15) 0.0240(15) 0.0309(16) -0.0048(12) 0.0018(13) -0.0051(12)
F43 0.0368(11) 0.0311(10) 0.0722(15) -0.0077(10) 0.0015(10) -0.0194(9)
C43 0.0221(16) 0.0213(15) 0.050(2) 0.0002(14) -0.0027(14) -0.0086(12)
F44 0.0288(11) 0.0466(12) 0.0633(14) 0.0037(10) 0.0161(10) -0.0172(9)
C44 0.0169(15) 0.0316(17) 0.0407(19) 0.0067(14) 0.0036(13) -0.0084(13)
F45 0.0317(10) 0.0534(12) 0.0358(11) -0.0091(9) 0.0155(8) -0.0088(9)
C45 0.0202(15) 0.0361(18) 0.0277(16) -0.0020(13) 0.0046(13) -0.0020(13)
F46 0.0358(10) 0.0398(10) 0.0366(10) -0.0180(8) 0.0138(8) -0.0148(8)
C46 0.0220(15) 0.0243(15) 0.0294(16) -0.0037(12) -0.0010(12) -0.0070(12)
C51 0.0215(14) 0.0181(13) 0.0248(15) -0.0050(11) -0.0009(12) -0.0079(11)
F52 0.0356(10) 0.0260(9) 0.0267(9) -0.0108(7) -0.0001(8) -0.0041(7)
C52 0.0269(16) 0.0234(14) 0.0225(15) -0.0068(12) 0.0007(12) -0.0100(12)
F53 0.0347(10) 0.0314(10) 0.0455(11) -0.0187(8) 0.0021(9) 0.0030(8)
C53 0.0239(15) 0.0216(15) 0.0355(17) -0.0115(13) 0.0063(13) -0.0059(12)
F54 0.0367(11) 0.0332(10) 0.0478(12) -0.0053(9) -0.0116(9) 0.0083(9)
C54 0.0252(16) 0.0195(14) 0.0365(18) -0.0033(13) -0.0066(13) -0.0035(12)
F55 0.0481(12) 0.0382(10) 0.0247(10) -0.0034(8) -0.0074(8) -0.0044(9)
C55 0.0313(17) 0.0277(15) 0.0220(15) -0.0027(12) -0.0025(13) -0.0099(13)
F56 0.0365(10) 0.0308(9) 0.0222(9) -0.0079(7) 0.0051(7) -0.0032(8)
C56 0.0265(16) 0.0222(14) 0.0270(15) -0.0076(12) 0.0041(12) -0.0085(12)

_geom_special_details            
; 
 All esds (except the esd in the dihedral angle between two l.s. planes) 
 are estimated using the full covariance matrix.  The cell esds are taken 
 into account individually in the estimation of esds in distances, angles 
 and torsion angles; correlations between esds in cell parameters are only 
 used when they are defined by crystal symmetry.  An approximate (isotropic) 
 treatment of cell esds is used for estimating esds involving l.s. planes. 
;

loop_
_geom_bond_atom_site_label_1
_geom_bond_atom_site_label_2
_geom_bond_distance
_geom_bond_site_symmetry_2
_geom_bond_publ_flag
P1 C9 1.834(3) . ?
P1 C29 1.902(3) . ?
P1 C21 1.904(3) . ?
P1 C25 1.905(3) . ?
C1 C2 1.541(4) . ?
C1 B1 1.630(4) . ?
C1 H1A 0.9900 . ?
C1 H1B 0.9900 . ?
C2 C8 1.536(4) . ?
C2 C3 1.537(4) . ?
C2 C7 1.547(4) . ?
C3 C4 1.513(4) . ?
C3 H3A 0.9900 . ?
C3 H3B 0.9900 . ?
C4 C11 1.328(4) . ?
C4 C5 1.509(4) . ?
C5 C6 1.494(5) . ?
C5 H5A 0.9900 . ?
C5 H5B 0.9900 . ?
C6 C12 1.323(5) . ?
C6 C7 1.502(4) . ?
C7 H7A 0.9900 . ?
C7 H7B 0.9900 . ?
C8 C9 1.521(4) . ?
C8 H8A 0.9900 . ?
C8 H8B 0.9900 . ?
C9 C10 1.343(4) . ?
C10 B1 1.624(4) . ?
C10 H10 0.9500 . ?
C11 H11A 0.9500 . ?
C11 H11B 0.9500 . ?
C12 H12A 0.9500 . ?
C12 H12B 0.9500 . ?
C21 C24 1.539(5) . ?
C21 C22 1.542(4) . ?
C21 C23 1.550(4) . ?
C22 H22A 0.9800 . ?
C22 H22B 0.9800 . ?
C22 H22C 0.9800 . ?
C23 H23A 0.9800 . ?
C23 H23B 0.9800 . ?
C23 H23C 0.9800 . ?
C24 H24A 0.9800 . ?
C24 H24B 0.9800 . ?
C24 H24C 0.9800 . ?
C25 C26 1.532(4) . ?
C25 C28 1.538(4) . ?
C25 C27 1.541(4) . ?
C26 H26A 0.9800 . ?
C26 H26B 0.9800 . ?
C26 H26C 0.9800 . ?
C27 H27A 0.9800 . ?
C27 H27B 0.9800 . ?
C27 H27C 0.9800 . ?
C28 H28A 0.9800 . ?
C28 H28B 0.9800 . ?
C28 H28C 0.9800 . ?
C29 C32 1.534(4) . ?
C29 C31 1.540(4) . ?
C29 C30 1.541(4) . ?
C30 H30A 0.9800 . ?
C30 H30B 0.9800 . ?
C30 H30C 0.9800 . ?
C31 H31A 0.9800 . ?
C31 H31B 0.9800 . ?
C31 H31C 0.9800 . ?
C32 H32A 0.9800 . ?
C32 H32B 0.9800 . ?
C32 H32C 0.9800 . ?
B1 C41 1.661(4) . ?
B1 C51 1.682(4) . ?
C41 C46 1.386(4) . ?
C41 C42 1.388(4) . ?
F42 C42 1.362(3) . ?
C42 C43 1.381(4) . ?
F43 C43 1.352(4) . ?
C43 C44 1.366(5) . ?
F44 C44 1.343(4) . ?
C44 C45 1.373(5) . ?
F45 C45 1.347(4) . ?
C45 C46 1.386(4) . ?
F46 C46 1.358(3) . ?
C51 C52 1.392(4) . ?
C51 C56 1.395(4) . ?
F52 C52 1.352(3) . ?
C52 C53 1.385(4) . ?
F53 C53 1.347(3) . ?
C53 C54 1.371(4) . ?
F54 C54 1.339(3) . ?
C54 C55 1.379(4) . ?
F55 C55 1.344(3) . ?
C55 C56 1.375(4) . ?
F56 C56 1.363(3) . ?

loop_
_geom_angle_atom_site_label_1
_geom_angle_atom_site_label_2
_geom_angle_atom_site_label_3
_geom_angle
_geom_angle_site_symmetry_1
_geom_angle_site_symmetry_3
_geom_angle_publ_flag
C9 P1 C29 107.84(13) . . ?
C9 P1 C21 110.57(13) . . ?
C29 P1 C21 110.10(13) . . ?
C9 P1 C25 108.03(13) . . ?
C29 P1 C25 110.90(13) . . ?
C21 P1 C25 109.37(14) . . ?
C2 C1 B1 113.5(2) . . ?
C2 C1 H1A 108.9 . . ?
B1 C1 H1A 108.9 . . ?
C2 C1 H1B 108.9 . . ?
B1 C1 H1B 108.9 . . ?
H1A C1 H1B 107.7 . . ?
C8 C2 C3 111.5(2) . . ?
C8 C2 C1 108.5(2) . . ?
C3 C2 C1 112.4(2) . . ?
C8 C2 C7 107.2(2) . . ?
C3 C2 C7 108.0(2) . . ?
C1 C2 C7 109.0(2) . . ?
C4 C3 C2 112.7(2) . . ?
C4 C3 H3A 109.1 . . ?
C2 C3 H3A 109.1 . . ?
C4 C3 H3B 109.1 . . ?
C2 C3 H3B 109.1 . . ?
H3A C3 H3B 107.8 . . ?
C11 C4 C5 122.0(3) . . ?
C11 C4 C3 123.2(3) . . ?
C5 C4 C3 114.8(3) . . ?
C6 C5 C4 111.4(2) . . ?
C6 C5 H5A 109.4 . . ?
C4 C5 H5A 109.4 . . ?
C6 C5 H5B 109.4 . . ?
C4 C5 H5B 109.4 . . ?
H5A C5 H5B 108.0 . . ?
C12 C6 C5 123.5(3) . . ?
C12 C6 C7 122.3(3) . . ?
C5 C6 C7 114.2(3) . . ?
C6 C7 C2 113.6(2) . . ?
C6 C7 H7A 108.8 . . ?
C2 C7 H7A 108.8 . . ?
C6 C7 H7B 108.8 . . ?
C2 C7 H7B 108.8 . . ?
H7A C7 H7B 107.7 . . ?
C9 C8 C2 114.0(2) . . ?
C9 C8 H8A 108.7 . . ?
C2 C8 H8A 108.7 . . ?
C9 C8 H8B 108.7 . . ?
C2 C8 H8B 108.7 . . ?
H8A C8 H8B 107.6 . . ?
C10 C9 C8 121.4(2) . . ?
C10 C9 P1 118.2(2) . . ?
C8 C9 P1 120.39(19) . . ?
C9 C10 B1 125.7(3) . . ?
C9 C10 H10 117.1 . . ?
B1 C10 H10 117.1 . . ?
C4 C11 H11A 120.0 . . ?
C4 C11 H11B 120.0 . . ?
H11A C11 H11B 120.0 . . ?
C6 C12 H12A 120.0 . . ?
C6 C12 H12B 120.0 . . ?
H12A C12 H12B 120.0 . . ?
C24 C21 C22 107.6(3) . . ?
C24 C21 C23 107.2(3) . . ?
C22 C21 C23 106.7(3) . . ?
C24 C21 P1 111.3(2) . . ?
C22 C21 P1 110.9(2) . . ?
C23 C21 P1 113.0(2) . . ?
C21 C22 H22A 109.5 . . ?
C21 C22 H22B 109.5 . . ?
H22A C22 H22B 109.5 . . ?
C21 C22 H22C 109.5 . . ?
H22A C22 H22C 109.5 . . ?
H22B C22 H22C 109.5 . . ?
C21 C23 H23A 109.5 . . ?
C21 C23 H23B 109.5 . . ?
H23A C23 H23B 109.5 . . ?
C21 C23 H23C 109.5 . . ?
H23A C23 H23C 109.5 . . ?
H23B C23 H23C 109.5 . . ?
C21 C24 H24A 109.5 . . ?
C21 C24 H24B 109.5 . . ?
H24A C24 H24B 109.5 . . ?
C21 C24 H24C 109.5 . . ?
H24A C24 H24C 109.5 . . ?
H24B C24 H24C 109.5 . . ?
C26 C25 C28 104.9(2) . . ?
C26 C25 C27 109.0(3) . . ?
C28 C25 C27 107.9(2) . . ?
C26 C25 P1 110.1(2) . . ?
C28 C25 P1 111.9(2) . . ?
C27 C25 P1 112.8(2) . . ?
C25 C26 H26A 109.5 . . ?
C25 C26 H26B 109.5 . . ?
H26A C26 H26B 109.5 . . ?
C25 C26 H26C 109.5 . . ?
H26A C26 H26C 109.5 . . ?
H26B C26 H26C 109.5 . . ?
C25 C27 H27A 109.5 . . ?
C25 C27 H27B 109.5 . . ?
H27A C27 H27B 109.5 . . ?
C25 C27 H27C 109.5 . . ?
H27A C27 H27C 109.5 . . ?
H27B C27 H27C 109.5 . . ?
C25 C28 H28A 109.5 . . ?
C25 C28 H28B 109.5 . . ?
H28A C28 H28B 109.5 . . ?
C25 C28 H28C 109.5 . . ?
H28A C28 H28C 109.5 . . ?
H28B C28 H28C 109.5 . . ?
C32 C29 C31 107.0(3) . . ?
C32 C29 C30 109.4(2) . . ?
C31 C29 C30 106.4(2) . . ?
C32 C29 P1 108.8(2) . . ?
C31 C29 P1 111.96(19) . . ?
C30 C29 P1 113.0(2) . . ?
C29 C30 H30A 109.5 . . ?
C29 C30 H30B 109.5 . . ?
H30A C30 H30B 109.5 . . ?
C29 C30 H30C 109.5 . . ?
H30A C30 H30C 109.5 . . ?
H30B C30 H30C 109.5 . . ?
C29 C31 H31A 109.5 . . ?
C29 C31 H31B 109.5 . . ?
H31A C31 H31B 109.5 . . ?
C29 C31 H31C 109.5 . . ?
H31A C31 H31C 109.5 . . ?
H31B C31 H31C 109.5 . . ?
C29 C32 H32A 109.5 . . ?
C29 C32 H32B 109.5 . . ?
H32A C32 H32B 109.5 . . ?
C29 C32 H32C 109.5 . . ?
H32A C32 H32C 109.5 . . ?
H32B C32 H32C 109.5 . . ?
C10 B1 C1 107.0(2) . . ?
C10 B1 C41 114.7(2) . . ?
C1 B1 C41 113.0(2) . . ?
C10 B1 C51 105.2(2) . . ?
C1 B1 C51 114.3(2) . . ?
C41 B1 C51 102.5(2) . . ?
C46 C41 C42 112.7(3) . . ?
C46 C41 B1 126.0(3) . . ?
C42 C41 B1 121.0(3) . . ?
F42 C42 C43 115.8(3) . . ?
F42 C42 C41 119.2(3) . . ?
C43 C42 C41 124.9(3) . . ?
F43 C43 C44 120.0(3) . . ?
F43 C43 C42 120.5(3) . . ?
C44 C43 C42 119.5(3) . . ?
F44 C44 C43 120.7(3) . . ?
F44 C44 C45 120.4(3) . . ?
C43 C44 C45 118.9(3) . . ?
F45 C45 C44 119.9(3) . . ?
F45 C45 C46 120.6(3) . . ?
C44 C45 C46 119.5(3) . . ?
F46 C46 C45 114.7(3) . . ?
F46 C46 C41 120.8(3) . . ?
C45 C46 C41 124.5(3) . . ?
C52 C51 C56 112.3(2) . . ?
C52 C51 B1 126.9(2) . . ?
C56 C51 B1 120.8(2) . . ?
F52 C52 C53 114.6(2) . . ?
F52 C52 C51 121.0(2) . . ?
C53 C52 C51 124.3(3) . . ?
F53 C53 C54 119.6(3) . . ?
F53 C53 C52 120.3(3) . . ?
C54 C53 C52 120.0(3) . . ?
F54 C54 C53 120.3(3) . . ?
F54 C54 C55 121.0(3) . . ?
C53 C54 C55 118.7(3) . . ?
F55 C55 C56 121.3(3) . . ?
F55 C55 C54 119.6(3) . . ?
C56 C55 C54 119.1(3) . . ?
F56 C56 C55 114.9(3) . . ?
F56 C56 C51 119.6(2) . . ?
C55 C56 C51 125.5(3) . . ?

loop_
_geom_torsion_atom_site_label_1
_geom_torsion_atom_site_label_2
_geom_torsion_atom_site_label_3
_geom_torsion_atom_site_label_4
_geom_torsion
_geom_torsion_site_symmetry_1
_geom_torsion_site_symmetry_2
_geom_torsion_site_symmetry_3
_geom_torsion_site_symmetry_4
_geom_torsion_publ_flag
B1 C1 C2 C8 63.2(3) . . . . ?
B1 C1 C2 C3 -60.6(3) . . . . ?
B1 C1 C2 C7 179.6(2) . . . . ?
C8 C2 C3 C4 64.7(3) . . . . ?
C1 C2 C3 C4 -173.2(2) . . . . ?
C7 C2 C3 C4 -52.9(3) . . . . ?
C2 C3 C4 C11 -127.2(3) . . . . ?
C2 C3 C4 C5 52.9(3) . . . . ?
C11 C4 C5 C6 131.3(3) . . . . ?
C3 C4 C5 C6 -48.9(4) . . . . ?
C4 C5 C6 C12 -131.0(3) . . . . ?
C4 C5 C6 C7 48.8(4) . . . . ?
C12 C6 C7 C2 126.3(3) . . . . ?
C5 C6 C7 C2 -53.5(4) . . . . ?
C8 C2 C7 C6 -66.7(3) . . . . ?
C3 C2 C7 C6 53.6(3) . . . . ?
C1 C2 C7 C6 176.1(2) . . . . ?
C3 C2 C8 C9 72.6(3) . . . . ?
C1 C2 C8 C9 -51.8(3) . . . . ?
C7 C2 C8 C9 -169.3(2) . . . . ?
C2 C8 C9 C10 17.1(4) . . . . ?
C2 C8 C9 P1 -163.44(18) . . . . ?
C29 P1 C9 C10 -59.6(2) . . . . ?
C21 P1 C9 C10 180.0(2) . . . . ?
C25 P1 C9 C10 60.3(2) . . . . ?
C29 P1 C9 C8 120.9(2) . . . . ?
C21 P1 C9 C8 0.5(3) . . . . ?
C25 P1 C9 C8 -119.2(2) . . . . ?
C8 C9 C10 B1 9.1(4) . . . . ?
P1 C9 C10 B1 -170.4(2) . . . . ?
C9 P1 C21 C24 74.3(2) . . . . ?
C29 P1 C21 C24 -44.7(2) . . . . ?
C25 P1 C21 C24 -166.8(2) . . . . ?
C9 P1 C21 C22 -165.9(2) . . . . ?
C29 P1 C21 C22 75.0(3) . . . . ?
C25 P1 C21 C22 -47.1(3) . . . . ?
C9 P1 C21 C23 -46.3(3) . . . . ?
C29 P1 C21 C23 -165.3(2) . . . . ?
C25 P1 C21 C23 72.6(3) . . . . ?
C9 P1 C25 C26 74.0(2) . . . . ?
C29 P1 C25 C26 -168.0(2) . . . . ?
C21 P1 C25 C26 -46.4(2) . . . . ?
C9 P1 C25 C28 -42.2(2) . . . . ?
C29 P1 C25 C28 75.8(2) . . . . ?
C21 P1 C25 C28 -162.6(2) . . . . ?
C9 P1 C25 C27 -164.0(2) . . . . ?
C29 P1 C25 C27 -46.0(3) . . . . ?
C21 P1 C25 C27 75.6(2) . . . . ?
C9 P1 C29 C32 -42.1(2) . . . . ?
C21 P1 C29 C32 78.6(2) . . . . ?
C25 P1 C29 C32 -160.2(2) . . . . ?
C9 P1 C29 C31 76.0(2) . . . . ?
C21 P1 C29 C31 -163.3(2) . . . . ?
C25 P1 C29 C31 -42.1(3) . . . . ?
C9 P1 C29 C30 -163.9(2) . . . . ?
C21 P1 C29 C30 -43.1(2) . . . . ?
C25 P1 C29 C30 78.1(2) . . . . ?
C9 C10 B1 C1 1.2(4) . . . . ?
C9 C10 B1 C41 -124.9(3) . . . . ?
C9 C10 B1 C51 123.2(3) . . . . ?
C2 C1 B1 C10 -37.5(3) . . . . ?
C2 C1 B1 C41 89.7(3) . . . . ?
C2 C1 B1 C51 -153.6(2) . . . . ?
C10 B1 C41 C46 -7.6(4) . . . . ?
C1 B1 C41 C46 -130.6(3) . . . . ?
C51 B1 C41 C46 105.8(3) . . . . ?
C10 B1 C41 C42 179.5(3) . . . . ?
C1 B1 C41 C42 56.5(3) . . . . ?
C51 B1 C41 C42 -67.1(3) . . . . ?
C46 C41 C42 F42 -178.7(2) . . . . ?
B1 C41 C42 F42 -4.9(4) . . . . ?
C46 C41 C42 C43 -1.5(4) . . . . ?
B1 C41 C42 C43 172.3(3) . . . . ?
F42 C42 C43 F43 -2.8(4) . . . . ?
C41 C42 C43 F43 179.9(3) . . . . ?
F42 C42 C43 C44 176.6(3) . . . . ?
C41 C42 C43 C44 -0.8(5) . . . . ?
F43 C43 C44 F44 0.6(4) . . . . ?
C42 C43 C44 F44 -178.7(3) . . . . ?
F43 C43 C44 C45 -179.0(3) . . . . ?
C42 C43 C44 C45 1.7(5) . . . . ?
F44 C44 C45 F45 0.0(4) . . . . ?
C43 C44 C45 F45 179.6(3) . . . . ?
F44 C44 C45 C46 -179.9(3) . . . . ?
C43 C44 C45 C46 -0.3(4) . . . . ?
F45 C45 C46 F46 -0.3(4) . . . . ?
C44 C45 C46 F46 179.6(3) . . . . ?
F45 C45 C46 C41 177.9(3) . . . . ?
C44 C45 C46 C41 -2.2(5) . . . . ?
C42 C41 C46 F46 -178.9(2) . . . . ?
B1 C41 C46 F46 7.6(4) . . . . ?
C42 C41 C46 C45 2.9(4) . . . . ?
B1 C41 C46 C45 -170.5(3) . . . . ?
C10 B1 C51 C52 -123.1(3) . . . . ?
C1 B1 C51 C52 -6.0(4) . . . . ?
C41 B1 C51 C52 116.6(3) . . . . ?
C10 B1 C51 C56 58.0(3) . . . . ?
C1 B1 C51 C56 175.1(3) . . . . ?
C41 B1 C51 C56 -62.3(3) . . . . ?
C56 C51 C52 F52 177.8(3) . . . . ?
B1 C51 C52 F52 -1.2(4) . . . . ?
C56 C51 C52 C53 -2.3(4) . . . . ?
B1 C51 C52 C53 178.7(3) . . . . ?
F52 C52 C53 F53 2.1(4) . . . . ?
C51 C52 C53 F53 -177.9(3) . . . . ?
F52 C52 C53 C54 -178.5(3) . . . . ?
C51 C52 C53 C54 1.6(5) . . . . ?
F53 C53 C54 F54 -1.1(5) . . . . ?
C52 C53 C54 F54 179.4(3) . . . . ?
F53 C53 C54 C55 180.0(3) . . . . ?
C52 C53 C54 C55 0.5(5) . . . . ?
F54 C54 C55 F55 -0.1(5) . . . . ?
C53 C54 C55 F55 178.8(3) . . . . ?
F54 C54 C55 C56 179.5(3) . . . . ?
C53 C54 C55 C56 -1.5(5) . . . . ?
F55 C55 C56 F56 -0.1(4) . . . . ?
C54 C55 C56 F56 -179.8(3) . . . . ?
F55 C55 C56 C51 -179.7(3) . . . . ?
C54 C55 C56 C51 0.7(5) . . . . ?
C52 C51 C56 F56 -178.4(3) . . . . ?
B1 C51 C56 F56 0.7(4) . . . . ?
C52 C51 C56 C55 1.2(4) . . . . ?
B1 C51 C56 C55 -179.8(3) . . . . ?

_diffrn_measured_fraction_theta_max 0.983
_diffrn_reflns_theta_full        25.00
_diffrn_measured_fraction_theta_full 0.983
_refine_diff_density_max         0.321
_refine_diff_density_min         -0.275
_refine_diff_density_rms         0.060
#=============================================================================
#  end of cif data for "erk9169" (compound 12)
#=============================================================================
#=============================================================================
#  end of cif file
#=============================================================================
####################################################################### 
# 
# This file contains crystal structure data downloaded from the 
# Cambridge Structural Database (CSD) hosted by the Cambridge 
# Crystallographic Data Centre (CCDC).
# 
# Full information about CCDC data access policies and citation 
# guidelines are available at http://www.ccdc.cam.ac.uk/access/V1 
# 
# Audit and citation data items may have been added by the CCDC. 
# Please retain this information to preserve the provenance of 
# this file and to allow appropriate attribution of the data. 
# 
#######################################################################

data_erk9371
_database_code_depnum_ccdc_archive 'CCDC 1881527'
_audit_update_record             
;
2018-11-27 deposited with the CCDC.
2019-01-14 downloaded from the CCDC.
;

_audit_creation_method           'APEX3 v2016.1-0'
_chemical_name_systematic        ?
_chemical_name_common            ?
_chemical_formula_moiety         ?
_chemical_formula_sum            'C27.50 H43 Cl'
_chemical_formula_iupac          ?
_chemical_formula_weight         409.07

_chemical_melting_point          ?

_space_group_crystal_system      triclinic
_space_group_name_H-M_alt        'P -1'
_space_group_name_Hall           '-P 1'
loop_
_space_group_symop_operation_xyz
'x, y, z'
'-x, -y, -z'

_cell_length_a                   10.8108(3)
_cell_length_b                   12.1099(3)
_cell_length_c                   19.1989(5)
_cell_angle_alpha                76.7030(10)
_cell_angle_beta                 75.1760(10)
_cell_angle_gamma                87.9660(10)
_cell_volume                     2363.95(11)
_cell_formula_units_Z            4
_cell_measurement_reflns_used    9965
_cell_measurement_theta_min      2.4454
_cell_measurement_theta_max      66.8503
_cell_measurement_temperature    100.(2)

_exptl_crystal_description       plate
_exptl_crystal_colour            colourless
_exptl_crystal_size_max          0.224
_exptl_crystal_size_mid          0.101
_exptl_crystal_size_min          0.050
_exptl_crystal_density_diffrn    1.149
_exptl_crystal_density_meas      ?
_exptl_crystal_density_method    'not measured'
_exptl_crystal_F_000             900

_exptl_absorpt_coefficient_mu    1.479
_exptl_absorpt_correction_type   multi-scan
_exptl_absorpt_process_details   
;
Bruker AXS (2014). SADABS, Version 2014/5, Bruker AXS Inc., Madison, Wisconsin,
USA.
;
_exptl_absorpt_correction_T_min  0.87
_exptl_absorpt_correction_T_max  0.93

_exptl_special_details           
;
;

_diffrn_ambient_temperature      100.(2)

_diffrn_source                   'Cu ImS'
_diffrn_source_type              'micro focus tube'

_diffrn_radiation_type           'Cu K\a'
_diffrn_radiation_wavelength     1.54178
_diffrn_radiation_monochromator  'MX mirror'

_diffrn_measurement_device_type  'Bruker D8 Venture PHOTON 100 CMOS'
_diffrn_measurement_method       'omega and phi scans'

_diffrn_detector_area_resol_mean 10.4167

_diffrn_reflns_number            25656
_diffrn_reflns_av_R_equivalents  0.0552
_diffrn_reflns_av_unetI/netI     0.0609
_diffrn_reflns_theta_min         2.44
_diffrn_reflns_theta_max         66.84
_diffrn_reflns_theta_full        66.84
_diffrn_measured_fraction_theta_max 0.983
_diffrn_measured_fraction_theta_full 0.983
_diffrn_reflns_limit_h_min       -12
_diffrn_reflns_limit_h_max       12
_diffrn_reflns_limit_k_min       -14
_diffrn_reflns_limit_k_max       14
_diffrn_reflns_limit_l_min       -22
_diffrn_reflns_limit_l_max       22

_refine_special_details          
;

Reflections were merged by SHELXL according to the crystal
class for the calculation of statistics and refinement.

_reflns_Friedel_fraction is defined as the number of unique
Friedel pairs measured divided by the number that would be
possible theoretically, ignoring centric projections and
systematic absences.

Two Chx groups and one methyl group are disordered over 
two positions. Several restraints (SADI, SAME, ISOR and
SIMU) were used in order to improve refinement stability.
;

_reflns_number_total             8246
_reflns_number_gt                5834
_reflns_threshold_expression     'I > 2\s(I)'

_refine_ls_structure_factor_coef Fsqd
_refine_ls_matrix_type           full
_refine_ls_R_factor_all          0.1003
_refine_ls_R_factor_gt           0.0690
_refine_ls_wR_factor_gt          0.1555
_refine_ls_wR_factor_ref         0.1720
_refine_ls_goodness_of_fit_ref   1.030
_refine_ls_restrained_S_all      1.021
_refine_ls_number_reflns         8246
_refine_ls_number_parameters     639
_refine_ls_number_restraints     321
_refine_ls_number_constraints    ?
_refine_ls_hydrogen_treatment    constr
_refine_ls_weighting_scheme      calc
_refine_ls_weighting_details     
'w=1/[\s^2^(Fo^2^)+(0.0638P)^2^+3.0825P] where P=(Fo^2^+2Fc^2^)/3'

_atom_sites_solution_hydrogens   geom
_atom_sites_solution_primary     ?
_atom_sites_solution_secondary   ?

_refine_ls_shift/su_max          0.000
_refine_ls_shift/su_mean         0.000
_refine_diff_density_max         0.720
_refine_diff_density_min         -0.554
_refine_ls_extinction_method     none
_refine_ls_extinction_coef       ?

loop_
_atom_type_symbol
_atom_type_description
_atom_type_scat_dispersion_real
_atom_type_scat_dispersion_imag
_atom_type_scat_source
C C 0.0181 0.0091 'International Tables Vol C Tables 4.2.6.8 and 6.1.1.4'
H H 0.0000 0.0000 'International Tables Vol C Tables 4.2.6.8 and 6.1.1.4'
Cl Cl 0.3639 0.7018 'International Tables Vol C Tables 4.2.6.8 and 6.1.1.4'

_computing_data_collection       
;

APEX3 v2016.1-0 (Bruker AXS Inc., 2016)
;
_computing_cell_refinement       'SAINT V8.37A (Bruker AXS Inc., 2015)'
_computing_data_reduction        'SAINT V8.37A (Bruker AXS Inc., 2015)'
_computing_structure_solution    'SHELXL-2014/7 (Sheldrick, 2014)'
_computing_structure_refinement  'SHELXL-2014/7 (Sheldrick, 2014)'
_computing_molecular_graphics    'XP (Sheldrick, 2014)'
_computing_publication_material  'SHELXL-2014/7 (Sheldrick, 2014)'

loop_
_atom_site_type_symbol
_atom_site_label
_atom_site_fract_x
_atom_site_fract_y
_atom_site_fract_z
_atom_site_U_iso_or_equiv
_atom_site_adp_type
_atom_site_calc_flag
_atom_site_refinement_flags_adp
_atom_site_refinement_flags_occupancy
_atom_site_refinement_flags_posn
_atom_site_occupancy
_atom_site_disorder_assembly
_atom_site_disorder_group
C C1A 0.8270(3) 0.0354(2) 0.12183(16) 0.0219(6) Uani d . . . 1.0 . .
C C2A 0.8447(3) 0.1449(2) 0.13056(16) 0.0203(6) Uani d . . . 1.0 . .
C C3A 0.8353(3) 0.2398(2) 0.07361(16) 0.0192(6) Uani d . . . 1.0 . .
C C4A 0.8057(3) 0.2249(2) 0.00898(15) 0.0185(6) Uani d . . . 1.0 . .
C C5A 0.7877(3) 0.1133(2) 0.00150(16) 0.0201(6) Uani d . . . 1.0 . .
C C6A 0.7909(3) 0.0195(2) 0.05941(16) 0.0203(6) Uani d . . . 1.0 . .
C C7A 0.8530(3) -0.0692(3) 0.17730(18) 0.0312(7) Uani d . . . 1.0 . .
H H731 0.9094 -0.0478 0.205 0.047 Uiso calc U . R 1.0 . .
H H732 0.8943 -0.1263 0.1509 0.047 Uiso calc U . R 1.0 . .
H H733 0.772 -0.1005 0.2117 0.047 Uiso calc U . R 1.0 . .
C C8A 0.8643(3) 0.3580(3) 0.08105(17) 0.0249(7) Uani d . . . 1.0 . .
H H831 0.8843 0.41 0.0321 0.037 Uiso calc U . R 1.0 . .
H H832 0.9377 0.3552 0.1025 0.037 Uiso calc U . R 1.0 . .
H H833 0.7895 0.3848 0.1133 0.037 Uiso calc U . R 1.0 . .
C C9A 0.7750(3) 0.0966(3) -0.07273(17) 0.0275(7) Uani d . . . 1.0 . .
H H931 0.7928 0.0177 -0.0756 0.041 Uiso calc U . R 1.0 . .
H H932 0.8362 0.1473 -0.113 0.041 Uiso calc U . R 1.0 . .
H H933 0.6878 0.1142 -0.0773 0.041 Uiso calc U . R 1.0 . .
C C11A 0.8685(3) 0.1677(3) 0.20192(16) 0.0239(6) Uani d . . . 1.0 . .
H H11A 0.8505 0.25 0.1986 0.029 Uiso calc U . R 1.0 . .
C C12A 1.0093(3) 0.1574(3) 0.20551(16) 0.0236(6) Uani d . . . 1.0 . .
H H12A 1.0349 0.0774 0.2089 0.028 Uiso calc U . R 1.0 . .
H H12B 1.0645 0.2041 0.1595 0.028 Uiso calc U . R 1.0 . .
C C13A 1.0295(3) 0.1963(3) 0.27203(18) 0.0327(8) Uani d . . . 1.0 . .
H H13A 1.1183 0.1808 0.2758 0.039 Uiso calc U . R 1.0 . .
H H13B 1.0177 0.2793 0.2645 0.039 Uiso calc U . R 1.0 . .
C C14A 0.9370(3) 0.1368(3) 0.34379(17) 0.0310(7) Uani d . . . 1.0 . .
H H14A 0.9492 0.1681 0.3849 0.037 Uiso calc U . R 1.0 . .
H H14B 0.9555 0.0548 0.3546 0.037 Uiso calc U . R 1.0 . .
C C15A 0.7988(3) 0.1520(3) 0.33882(17) 0.0302(7) Uani d . . . 1.0 . .
H H15A 0.7784 0.2335 0.3317 0.036 Uiso calc U . R 1.0 . .
H H15B 0.7407 0.1108 0.3857 0.036 Uiso calc U . R 1.0 . .
C C16A 0.7774(3) 0.1074(3) 0.27468(17) 0.0314(7) Uani d . . . 1.0 . .
H H16A 0.6878 0.12 0.2716 0.038 Uiso calc U . R 1.0 . .
H H16B 0.792 0.0247 0.2835 0.038 Uiso calc U . R 1.0 . .
C C21A 0.7849(3) 0.3236(2) -0.05256(16) 0.0212(6) Uani d . . . 1.0 . .
H H21A 0.7483 0.2868 -0.0847 0.025 Uiso calc U . R 1.0 . .
C C22A 0.9077(3) 0.3845(3) -0.10466(17) 0.0252(7) Uani d . . . 1.0 . .
H H22A 0.9504 0.4235 -0.0768 0.03 Uiso calc U . R 1.0 . .
H H22B 0.9671 0.3279 -0.1238 0.03 Uiso calc U . R 1.0 . .
C C23A 0.8781(3) 0.4711(3) -0.16953(17) 0.0304(7) Uani d . . . 1.0 . .
H H23A 0.9575 0.5141 -0.1994 0.036 Uiso calc U . R 1.0 . .
H H23B 0.8477 0.4307 -0.2016 0.036 Uiso calc U . R 1.0 . .
C C24A 0.7767(3) 0.5539(3) -0.14362(18) 0.0286(7) Uani d . . . 1.0 . .
H H24A 0.8106 0.6006 -0.1162 0.034 Uiso calc U . R 1.0 . .
H H24B 0.7565 0.6055 -0.1872 0.034 Uiso calc U . R 1.0 . .
C C25A 0.6558(3) 0.4912(3) -0.09403(17) 0.0255(7) Uani d . . . 1.0 . .
H H25A 0.618 0.4497 -0.1228 0.031 Uiso calc U . R 1.0 . .
H H25B 0.5928 0.5467 -0.0767 0.031 Uiso calc U . R 1.0 . .
C C26A 0.6825(3) 0.4073(3) -0.02718(17) 0.0244(7) Uani d . . . 1.0 . .
H H26A 0.6027 0.3649 0.0027 0.029 Uiso calc U . R 1.0 . .
H H26B 0.7123 0.4492 0.0043 0.029 Uiso calc U . R 1.0 . .
C C31A 0.7469(3) -0.0995(3) 0.05947(18) 0.0256(7) Uani d . . . 1.0 . .
H H31A 0.737 -0.1424 0.1118 0.031 Uiso calc U . R 1.0 . .
C C32A 0.6151(3) -0.1063(3) 0.0480(2) 0.0398(9) Uani d . . . 1.0 . .
H H32A 0.6164 -0.069 -0.0038 0.048 Uiso calc U . R 1.0 . .
H H32B 0.5548 -0.0653 0.0809 0.048 Uiso calc U . R 1.0 . .
C C33A 0.5689(3) -0.2301(3) 0.0646(2) 0.0383(9) Uani d . . . 1.0 . .
H H33A 0.5587 -0.2651 0.1178 0.046 Uiso calc U . R 1.0 . .
H H33B 0.4844 -0.2326 0.0538 0.046 Uiso calc U . R 1.0 . .
C C34A 0.6643(3) -0.2973(3) 0.0179(2) 0.0429(9) Uani d . . . 1.0 . .
H H34A 0.6356 -0.3779 0.0322 0.051 Uiso calc U . R 1.0 . .
H H34B 0.6657 -0.2682 -0.0349 0.051 Uiso calc U . R 1.0 . .
C C35A 0.7967(3) -0.2896(3) 0.0271(2) 0.0359(8) Uani d . . . 1.0 . .
H H35A 0.8558 -0.3277 -0.0082 0.043 Uiso calc U . R 1.0 . .
H H35B 0.7981 -0.3309 0.0777 0.043 Uiso calc U . R 1.0 . .
C C36A 0.8449(3) -0.1683(3) 0.01433(18) 0.0261(7) Uani d . . . 1.0 . .
H H36A 0.8614 -0.1314 -0.039 0.031 Uiso calc U . R 1.0 . .
H H36B 0.9266 -0.1691 0.0287 0.031 Uiso calc U . R 1.0 . .
C C1B 0.7013(3) 0.6637(3) 0.46407(17) 0.0281(7) Uani d . . . 1.0 . .
C C2B 0.7304(3) 0.6783(3) 0.52902(17) 0.0254(7) Uani d . . . 1.0 . .
C C3B 0.7753(3) 0.5850(3) 0.57397(17) 0.0265(7) Uani d . . . 1.0 . .
C C5B 0.7593(3) 0.4662(3) 0.49083(19) 0.0328(8) Uani d U . D 1.0 . .
C C9B 0.778(2) 0.3532(8) 0.4677(7) 0.052(3) Uani d U P D 0.78(5) A 1
H H901 0.808 0.2972 0.505 0.078 Uiso calc U P R 0.78(5) A 1
H H902 0.6964 0.3265 0.4633 0.078 Uiso calc U P R 0.78(5) A 1
H H903 0.8414 0.3632 0.4199 0.078 Uiso calc U P R 0.78(5) A 1
C C9D 0.817(3) 0.3580(16) 0.4687(18) 0.030(7) Uani d U P D 0.22(5) A 2
H H911 0.8394 0.3073 0.5113 0.045 Uiso calc U P R 0.22(5) A 2
H H912 0.7551 0.3196 0.4526 0.045 Uiso calc U P R 0.22(5) A 2
H H913 0.8948 0.378 0.4281 0.045 Uiso calc U P R 0.22(5) A 2
C C7B 0.6586(4) 0.7654(3) 0.4132(2) 0.0440(10) Uani d . . . 1.0 . .
H H741 0.5659 0.7596 0.4198 0.066 Uiso calc U . R 1.0 . .
H H742 0.7027 0.7664 0.3616 0.066 Uiso calc U . R 1.0 . .
H H743 0.6796 0.8355 0.4254 0.066 Uiso calc U . R 1.0 . .
C C8B 0.8225(4) 0.6023(3) 0.6392(2) 0.0407(9) Uani d . . . 1.0 . .
H H841 0.8691 0.6753 0.6253 0.061 Uiso calc U . R 1.0 . .
H H842 0.8795 0.5408 0.6525 0.061 Uiso calc U . R 1.0 . .
H H843 0.7491 0.602 0.6816 0.061 Uiso calc U . R 1.0 . .
C C11B 0.7111(3) 0.7899(3) 0.5546(2) 0.0346(8) Uani d . . . 1.0 . .
H H11B 0.7201 0.7658 0.6065 0.042 Uiso calc U . R 1.0 . .
C C12B 0.5777(3) 0.8385(3) 0.5662(2) 0.0449(10) Uani d . . . 1.0 . .
H H12C 0.557 0.8636 0.5177 0.054 Uiso calc U . R 1.0 . .
H H12D 0.5146 0.7783 0.5973 0.054 Uiso calc U . R 1.0 . .
C C13B 0.5663(3) 0.9378(3) 0.6028(2) 0.0395(9) Uani d . . . 1.0 . .
H H13C 0.4821 0.9727 0.6028 0.047 Uiso calc U . R 1.0 . .
H H13D 0.5688 0.9091 0.6551 0.047 Uiso calc U . R 1.0 . .
C C14B 0.6686(4) 1.0266(3) 0.5663(2) 0.0494(10) Uani d . . . 1.0 . .
H H14C 0.6617 1.083 0.5971 0.059 Uiso calc U . R 1.0 . .
H H14D 0.6551 1.0665 0.5178 0.059 Uiso calc U . R 1.0 . .
C C15B 0.8026(3) 0.9790(3) 0.5545(2) 0.0411(9) Uani d . . . 1.0 . .
H H15C 0.8645 1.0397 0.5228 0.049 Uiso calc U . R 1.0 . .
H H15D 0.8239 0.9561 0.6029 0.049 Uiso calc U . R 1.0 . .
C C16B 0.8176(3) 0.8788(3) 0.5194(2) 0.0423(9) Uani d . . . 1.0 . .
H H16C 0.9003 0.8431 0.5229 0.051 Uiso calc U . R 1.0 . .
H H16D 0.8205 0.9059 0.4663 0.051 Uiso calc U . R 1.0 . .
C C4B 0.7831(3) 0.4772(3) 0.55793(17) 0.0279(7) Uani d . . D 1.0 . .
C C21B 0.8098(10) 0.3624(8) 0.6048(5) 0.027(3) Uani d U P D 0.500(8) B 1
H H21B 0.7823 0.3061 0.5805 0.032 Uiso calc U P R 0.500(8) B 1
C C22B 0.7232(6) 0.3334(6) 0.6828(4) 0.0321(19) Uani d U P D 0.500(8) B 1
H H22C 0.7352 0.3924 0.7087 0.039 Uiso calc U P R 0.500(8) B 1
H H22D 0.633 0.335 0.6799 0.039 Uiso calc U P R 0.500(8) B 1
C C23B 0.7480(8) 0.2182(7) 0.7279(5) 0.030(2) Uani d U P D 0.500(8) B 1
H H23C 0.7039 0.213 0.7806 0.036 Uiso calc U P R 0.500(8) B 1
H H23D 0.7104 0.1584 0.7114 0.036 Uiso calc U P R 0.500(8) B 1
C C24B 0.8875(7) 0.1955(8) 0.7216(4) 0.039(2) Uani d U P D 0.500(8) B 1
H H24C 0.8964 0.1145 0.7443 0.047 Uiso calc U P R 0.500(8) B 1
H H24D 0.919 0.2411 0.7505 0.047 Uiso calc U P R 0.500(8) B 1
C C25B 0.9709(7) 0.2218(6) 0.6438(4) 0.0338(19) Uani d U P D 0.500(8) B 1
H H25C 0.954 0.1637 0.6183 0.041 Uiso calc U P R 0.500(8) B 1
H H25D 1.0617 0.2165 0.6455 0.041 Uiso calc U P R 0.500(8) B 1
C C26B 0.9503(11) 0.3376(14) 0.5990(10) 0.036(4) Uani d U P D 0.500(8) B 1
H H26C 0.9953 0.343 0.5465 0.043 Uiso calc U P R 0.500(8) B 1
H H26D 0.9885 0.396 0.6163 0.043 Uiso calc U P R 0.500(8) B 1
C C21D 0.8089(9) 0.3833(7) 0.6224(5) 0.024(2) Uani d U P D 0.500(8) B 2
H H21D 0.795 0.4189 0.6658 0.029 Uiso calc U P R 0.500(8) B 2
C C22D 0.7062(7) 0.2871(6) 0.6447(5) 0.041(2) Uani d U P D 0.500(8) B 2
H H22E 0.6199 0.3198 0.6537 0.049 Uiso calc U P R 0.500(8) B 2
H H22F 0.716 0.2479 0.6037 0.049 Uiso calc U P R 0.500(8) B 2
C C23D 0.7189(9) 0.2026(8) 0.7136(6) 0.039(3) Uani d U P D 0.500(8) B 2
H H23E 0.6536 0.141 0.7261 0.047 Uiso calc U P R 0.500(8) B 2
H H23F 0.7025 0.2408 0.7553 0.047 Uiso calc U P R 0.500(8) B 2
C C24D 0.8503(7) 0.1518(6) 0.7038(4) 0.0316(17) Uani d U P D 0.500(8) B 2
H H24E 0.8629 0.1058 0.6662 0.038 Uiso calc U P R 0.500(8) B 2
H H24F 0.8566 0.101 0.7511 0.038 Uiso calc U P R 0.500(8) B 2
C C25D 0.9548(8) 0.2441(7) 0.6796(6) 0.042(2) Uani d U P D 0.500(8) B 2
H H25E 0.9515 0.2804 0.7212 0.051 Uiso calc U P R 0.500(8) B 2
H H25F 1.0392 0.2085 0.668 0.051 Uiso calc U P R 0.500(8) B 2
C C26D 0.9430(11) 0.3350(13) 0.6124(9) 0.034(4) Uani d U P D 0.500(8) B 2
H H26E 0.9635 0.3022 0.5682 0.041 Uiso calc U P R 0.500(8) B 2
H H26F 1.006 0.3973 0.6038 0.041 Uiso calc U P R 0.500(8) B 2
C C6B 0.7162(3) 0.5586(3) 0.44438(17) 0.0305(7) Uani d . . D 1.0 . .
C C31B 0.6764(6) 0.5590(6) 0.3724(3) 0.0268(15) Uani d U P D 0.674(9) C 1
H H31B 0.6297 0.631 0.3609 0.032 Uiso calc U P R 0.674(9) C 1
C C32B 0.7938(9) 0.5642(12) 0.3064(4) 0.039(3) Uani d U P D 0.674(9) C 1
H H32C 0.8412 0.4928 0.3137 0.047 Uiso calc U P R 0.674(9) C 1
H H32D 0.8518 0.6278 0.3029 0.047 Uiso calc U P R 0.674(9) C 1
C C33B 0.7487(6) 0.5814(6) 0.2342(3) 0.0368(16) Uani d U P D 0.674(9) C 1
H H33C 0.7028 0.6536 0.2264 0.044 Uiso calc U P R 0.674(9) C 1
H H33D 0.8237 0.5854 0.1913 0.044 Uiso calc U P R 0.674(9) C 1
C C34B 0.6592(6) 0.4817(6) 0.2401(3) 0.0366(15) Uani d U P D 0.674(9) C 1
H H34C 0.6325 0.4905 0.1935 0.044 Uiso calc U P R 0.674(9) C 1
H H34D 0.7044 0.4092 0.2486 0.044 Uiso calc U P R 0.674(9) C 1
C C35B 0.5426(10) 0.4809(11) 0.3044(4) 0.040(3) Uani d U P D 0.674(9) C 1
H H35C 0.4819 0.4195 0.3076 0.048 Uiso calc U P R 0.674(9) C 1
H H35D 0.4987 0.5541 0.296 0.048 Uiso calc U P R 0.674(9) C 1
C C36B 0.5841(6) 0.4620(6) 0.3784(3) 0.0334(15) Uani d U P D 0.674(9) C 1
H H36C 0.5079 0.4609 0.4202 0.04 Uiso calc U P R 0.674(9) C 1
H H36D 0.6267 0.3883 0.3875 0.04 Uiso calc U P R 0.674(9) C 1
C C31D 0.7023(10) 0.5179(12) 0.3759(6) 0.023(3) Uani d U P D 0.326(9) C 2
H H31D 0.731 0.4376 0.3817 0.027 Uiso calc U P R 0.326(9) C 2
C C32D 0.786(2) 0.586(2) 0.3022(8) 0.035(5) Uani d U P D 0.326(9) C 2
H H32E 0.8766 0.5862 0.3041 0.043 Uiso calc U P R 0.326(9) C 2
H H32F 0.7581 0.666 0.2928 0.043 Uiso calc U P R 0.326(9) C 2
C C33D 0.7709(10) 0.5295(13) 0.2391(7) 0.034(3) Uani d U P D 0.326(9) C 2
H H33E 0.8256 0.5704 0.1909 0.041 Uiso calc U P R 0.326(9) C 2
H H33F 0.798 0.4497 0.2488 0.041 Uiso calc U P R 0.326(9) C 2
C C34D 0.6302(10) 0.5338(12) 0.2365(6) 0.029(3) Uani d U P D 0.326(9) C 2
H H34E 0.6195 0.5043 0.1944 0.035 Uiso calc U P R 0.326(9) C 2
H H34F 0.6006 0.613 0.2306 0.035 Uiso calc U P R 0.326(9) C 2
C C35D 0.5523(19) 0.4592(19) 0.3105(8) 0.027(4) Uani d U P D 0.326(9) C 2
H H35E 0.5875 0.3821 0.3187 0.032 Uiso calc U P R 0.326(9) C 2
H H35F 0.4618 0.4529 0.3096 0.032 Uiso calc U P R 0.326(9) C 2
C C36D 0.5621(10) 0.5172(13) 0.3738(7) 0.034(3) Uani d U P D 0.326(9) C 2
H H36E 0.5313 0.5959 0.3642 0.041 Uiso calc U P R 0.326(9) C 2
H H36F 0.5088 0.4746 0.4219 0.041 Uiso calc U P R 0.326(9) C 2
C C41 0.5090(4) 0.1562(4) 0.1524(2) 0.0499(11) Uani d . . . 1.0 . .
H H41A 0.5342 0.1838 0.0979 0.06 Uiso calc U . R 1.0 . .
H H41B 0.5741 0.1021 0.1664 0.06 Uiso calc U . R 1.0 . .
Cl Cl1 0.36170(9) 0.08547(9) 0.17809(6) 0.0542(3) Uani d . . . 1.0 . .
Cl Cl2 0.50842(9) 0.27147(8) 0.19336(5) 0.0410(2) Uani d . . . 1.0 . .

loop_
_atom_site_aniso_label
_atom_site_aniso_U_11
_atom_site_aniso_U_22
_atom_site_aniso_U_33
_atom_site_aniso_U_12
_atom_site_aniso_U_13
_atom_site_aniso_U_23
C1A 0.0215(15) 0.0209(15) 0.0208(15) 0.0008(12) -0.0022(12) -0.0035(12)
C2A 0.0185(14) 0.0226(15) 0.0190(14) 0.0001(12) -0.0019(11) -0.0065(12)
C3A 0.0144(13) 0.0203(15) 0.0227(15) -0.0003(11) -0.0012(11) -0.0081(12)
C4A 0.0142(13) 0.0207(15) 0.0198(14) 0.0013(11) -0.0013(11) -0.0067(12)
C5A 0.0151(14) 0.0217(15) 0.0234(15) 0.0023(11) -0.0022(12) -0.0086(12)
C6A 0.0154(13) 0.0213(15) 0.0246(15) 0.0010(11) -0.0030(12) -0.0086(12)
C7A 0.043(2) 0.0234(17) 0.0277(17) 0.0013(14) -0.0116(15) -0.0047(14)
C8A 0.0277(16) 0.0248(16) 0.0241(16) -0.0008(13) -0.0083(13) -0.0071(13)
C9A 0.0334(18) 0.0243(16) 0.0300(17) 0.0043(13) -0.0139(14) -0.0103(14)
C11A 0.0246(16) 0.0240(16) 0.0222(15) 0.0004(12) -0.0046(12) -0.0049(12)
C12A 0.0222(15) 0.0259(16) 0.0221(15) -0.0012(12) -0.0034(12) -0.0063(13)
C13A 0.0304(18) 0.042(2) 0.0289(18) -0.0041(15) -0.0118(14) -0.0088(15)
C14A 0.0312(18) 0.040(2) 0.0224(16) 0.0008(15) -0.0089(14) -0.0067(14)
C15A 0.0308(17) 0.0371(19) 0.0214(16) 0.0060(14) -0.0053(13) -0.0065(14)
C16A 0.0252(17) 0.042(2) 0.0273(17) 0.0007(14) -0.0060(14) -0.0098(15)
C21A 0.0222(15) 0.0182(15) 0.0236(15) -0.0003(12) -0.0036(12) -0.0081(12)
C22A 0.0239(16) 0.0251(16) 0.0248(16) 0.0032(13) -0.0015(13) -0.0078(13)
C23A 0.0333(18) 0.0274(17) 0.0233(16) 0.0013(14) 0.0011(14) -0.0013(13)
C24A 0.0346(18) 0.0222(16) 0.0268(17) 0.0018(13) -0.0081(14) -0.0010(13)
C25A 0.0269(16) 0.0228(16) 0.0280(16) 0.0053(13) -0.0079(13) -0.0080(13)
C26A 0.0219(15) 0.0242(16) 0.0257(16) 0.0021(12) -0.0042(12) -0.0050(13)
C31A 0.0235(16) 0.0200(16) 0.0320(17) -0.0004(12) -0.0006(13) -0.0105(13)
C32A 0.0253(18) 0.033(2) 0.065(3) 0.0030(15) -0.0070(17) -0.0238(18)
C33A 0.0215(16) 0.0278(18) 0.068(3) -0.0020(14) -0.0038(16) -0.0228(18)
C34A 0.037(2) 0.0292(19) 0.070(3) 0.0032(16) -0.0132(19) -0.0277(19)
C35A 0.0353(19) 0.0264(18) 0.048(2) 0.0060(15) -0.0073(16) -0.0167(16)
C36A 0.0232(16) 0.0220(16) 0.0334(17) 0.0050(13) -0.0065(13) -0.0087(13)
C1B 0.0207(15) 0.0387(19) 0.0222(16) -0.0036(13) -0.0043(13) -0.0019(14)
C2B 0.0182(15) 0.0299(17) 0.0260(16) -0.0026(12) -0.0047(12) -0.0030(13)
C3B 0.0253(16) 0.0310(17) 0.0209(15) -0.0003(13) -0.0041(13) -0.0034(13)
C5B 0.0293(17) 0.0344(18) 0.0314(17) -0.0050(14) 0.0021(14) -0.0110(15)
C9B 0.065(6) 0.050(4) 0.058(4) 0.018(4) -0.033(5) -0.031(4)
C9D 0.032(11) 0.031(9) 0.019(10) -0.025(8) 0.006(8) 0.001(7)
C7B 0.051(2) 0.055(2) 0.0301(19) 0.0176(19) -0.0189(17) -0.0097(18)
C8B 0.056(2) 0.038(2) 0.0331(19) 0.0086(18) -0.0231(18) -0.0057(16)
C11B 0.0297(18) 0.0309(19) 0.043(2) 0.0001(14) -0.0113(15) -0.0055(16)
C12B 0.0307(19) 0.039(2) 0.062(3) -0.0016(16) -0.0016(18) -0.0165(19)
C13B 0.0331(19) 0.038(2) 0.045(2) 0.0058(16) -0.0076(16) -0.0070(17)
C14B 0.049(2) 0.043(2) 0.056(3) -0.0006(19) -0.006(2) -0.019(2)
C15B 0.037(2) 0.036(2) 0.053(2) -0.0053(16) -0.0177(18) -0.0102(18)
C16B 0.0301(19) 0.046(2) 0.048(2) -0.0059(16) 0.0000(16) -0.0152(18)
C4B 0.0228(16) 0.0287(17) 0.0264(17) 0.0008(13) -0.0006(13) -0.0013(14)
C21B 0.032(4) 0.024(4) 0.023(4) 0.003(3) -0.002(3) -0.008(3)
C22B 0.027(3) 0.039(4) 0.025(3) 0.009(3) -0.007(3) 0.003(3)
C23B 0.032(4) 0.027(4) 0.026(4) -0.006(3) -0.007(3) 0.002(3)
C24B 0.039(4) 0.040(4) 0.038(4) 0.008(3) -0.017(3) -0.002(3)
C25B 0.036(4) 0.031(4) 0.034(4) 0.006(3) -0.007(3) -0.008(3)
C26B 0.029(5) 0.041(5) 0.030(5) 0.012(4) -0.004(4) 0.002(4)
C21D 0.028(4) 0.019(4) 0.023(4) 0.002(3) 0.000(3) -0.008(3)
C22D 0.033(4) 0.031(4) 0.054(4) 0.001(3) -0.005(3) -0.005(3)
C23D 0.039(5) 0.031(4) 0.043(5) -0.007(3) -0.004(4) -0.008(3)
C24D 0.042(4) 0.025(3) 0.032(3) 0.000(3) -0.018(3) -0.005(3)
C25D 0.039(4) 0.041(4) 0.048(5) 0.000(3) -0.018(4) -0.005(4)
C26D 0.030(5) 0.038(5) 0.031(6) -0.001(4) 0.002(3) -0.011(4)
C6B 0.0256(16) 0.043(2) 0.0199(16) -0.0099(14) -0.0014(13) -0.0042(14)
C31B 0.026(3) 0.026(3) 0.029(3) 0.001(2) -0.008(2) -0.007(2)
C32B 0.030(4) 0.058(5) 0.026(4) -0.005(3) -0.003(3) -0.006(3)
C33B 0.039(3) 0.044(4) 0.022(3) -0.002(3) -0.005(2) 0.001(3)
C34B 0.043(3) 0.043(3) 0.028(3) 0.010(3) -0.010(2) -0.016(3)
C35B 0.038(4) 0.048(5) 0.036(4) -0.008(4) -0.008(3) -0.016(3)
C36B 0.034(3) 0.037(3) 0.027(3) -0.011(3) 0.002(2) -0.012(3)
C31D 0.022(5) 0.028(6) 0.017(4) 0.007(4) -0.008(4) -0.002(4)
C32D 0.030(7) 0.045(7) 0.027(7) -0.003(5) -0.004(5) -0.001(5)
C33D 0.031(5) 0.044(6) 0.027(5) 0.001(5) -0.005(4) -0.007(5)
C34D 0.023(5) 0.035(5) 0.028(5) -0.002(4) -0.009(4) -0.005(4)
C35D 0.026(6) 0.030(6) 0.025(6) 0.003(5) -0.005(4) -0.009(4)
C36D 0.032(5) 0.042(6) 0.029(5) 0.001(5) -0.008(4) -0.011(5)
C41 0.031(2) 0.059(3) 0.064(3) -0.0051(18) -0.0019(19) -0.033(2)
Cl1 0.0391(5) 0.0622(7) 0.0594(6) -0.0166(5) 0.0012(5) -0.0225(5)
Cl2 0.0441(5) 0.0343(5) 0.0466(5) 0.0044(4) -0.0146(4) -0.0105(4)

_geom_special_details            
;

All esds (except the esd in the dihedral angle between two l.s. planes)
are estimated using the full covariance matrix.  The cell esds are taken
into account individually in the estimation of esds in distances, angles
and torsion angles; correlations between esds in cell parameters are only
used when they are defined by crystal symmetry.  An approximate (isotropic)
treatment of cell esds is used for estimating esds involving l.s. planes.
;

loop_
_geom_bond_atom_site_label_1
_geom_bond_atom_site_label_2
_geom_bond_site_symmetry_2
_geom_bond_distance
_geom_bond_publ_flag
C1A C2A . 1.401(4) ?
C1A C6A . 1.406(4) ?
C1A C7A . 1.524(4) ?
C2A C3A . 1.413(4) ?
C2A C11A . 1.542(4) ?
C3A C4A . 1.409(4) ?
C3A C8A . 1.521(4) ?
C4A C5A . 1.416(4) ?
C4A C21A . 1.530(4) ?
C5A C6A . 1.402(4) ?
C5A C9A . 1.525(4) ?
C6A C31A . 1.532(4) ?
C7A H731 . 0.98 ?
C7A H732 . 0.98 ?
C7A H733 . 0.98 ?
C8A H831 . 0.98 ?
C8A H832 . 0.98 ?
C8A H833 . 0.98 ?
C9A H931 . 0.98 ?
C9A H932 . 0.98 ?
C9A H933 . 0.98 ?
C11A C16A . 1.527(4) ?
C11A C12A . 1.541(4) ?
C11A H11A . 1.0 ?
C12A C13A . 1.526(4) ?
C12A H12A . 0.99 ?
C12A H12B . 0.99 ?
C13A C14A . 1.519(4) ?
C13A H13A . 0.99 ?
C13A H13B . 0.99 ?
C14A C15A . 1.523(4) ?
C14A H14A . 0.99 ?
C14A H14B . 0.99 ?
C15A C16A . 1.524(4) ?
C15A H15A . 0.99 ?
C15A H15B . 0.99 ?
C16A H16A . 0.99 ?
C16A H16B . 0.99 ?
C21A C22A . 1.535(4) ?
C21A C26A . 1.537(4) ?
C21A H21A . 1.0 ?
C22A C23A . 1.527(4) ?
C22A H22A . 0.99 ?
C22A H22B . 0.99 ?
C23A C24A . 1.525(4) ?
C23A H23A . 0.99 ?
C23A H23B . 0.99 ?
C24A C25A . 1.514(4) ?
C24A H24A . 0.99 ?
C24A H24B . 0.99 ?
C25A C26A . 1.527(4) ?
C25A H25A . 0.99 ?
C25A H25B . 0.99 ?
C26A H26A . 0.99 ?
C26A H26B . 0.99 ?
C31A C32A . 1.504(4) ?
C31A C36A . 1.538(4) ?
C31A H31A . 1.0 ?
C32A C33A . 1.533(5) ?
C32A H32A . 0.99 ?
C32A H32B . 0.99 ?
C33A C34A . 1.528(5) ?
C33A H33A . 0.99 ?
C33A H33B . 0.99 ?
C34A C35A . 1.495(5) ?
C34A H34A . 0.99 ?
C34A H34B . 0.99 ?
C35A C36A . 1.521(4) ?
C35A H35A . 0.99 ?
C35A H35B . 0.99 ?
C36A H36A . 0.99 ?
C36A H36B . 0.99 ?
C1B C6B . 1.401(5) ?
C1B C2B . 1.411(4) ?
C1B C7B . 1.523(5) ?
C2B C3B . 1.408(4) ?
C2B C11B . 1.531(5) ?
C3B C4B . 1.403(5) ?
C3B C8B . 1.525(4) ?
C5B C6B . 1.408(5) ?
C5B C4B . 1.412(5) ?
C5B C9B . 1.525(7) ?
C5B C9D . 1.533(16) ?
C9B H901 . 0.98 ?
C9B H902 . 0.98 ?
C9B H903 . 0.98 ?
C9D H911 . 0.98 ?
C9D H912 . 0.98 ?
C9D H913 . 0.98 ?
C7B H741 . 0.98 ?
C7B H742 . 0.98 ?
C7B H743 . 0.98 ?
C8B H841 . 0.98 ?
C8B H842 . 0.98 ?
C8B H843 . 0.98 ?
C11B C16B . 1.515(5) ?
C11B C12B . 1.521(5) ?
C11B H11B . 1.0 ?
C12B C13B . 1.513(5) ?
C12B H12C . 0.99 ?
C12B H12D . 0.99 ?
C13B C14B . 1.488(5) ?
C13B H13C . 0.99 ?
C13B H13D . 0.99 ?
C14B C15B . 1.521(5) ?
C14B H14C . 0.99 ?
C14B H14D . 0.99 ?
C15B C16B . 1.504(5) ?
C15B H15C . 0.99 ?
C15B H15D . 0.99 ?
C16B H16C . 0.99 ?
C16B H16D . 0.99 ?
C4B C21B . 1.535(9) ?
C4B C21D . 1.553(8) ?
C21B C26B . 1.519(11) ?
C21B C22B . 1.519(9) ?
C21B H21B . 1.0 ?
C22B C23B . 1.519(9) ?
C22B H22C . 0.99 ?
C22B H22D . 0.99 ?
C23B C24B . 1.502(9) ?
C23B H23C . 0.99 ?
C23B H23D . 0.99 ?
C24B C25B . 1.503(9) ?
C24B H24C . 0.99 ?
C24B H24D . 0.99 ?
C25B C26B . 1.509(11) ?
C25B H25C . 0.99 ?
C25B H25D . 0.99 ?
C26B H26C . 0.99 ?
C26B H26D . 0.99 ?
C21D C26D . 1.526(11) ?
C21D C22D . 1.547(10) ?
C21D H21D . 1.0 ?
C22D C23D . 1.509(10) ?
C22D H22E . 0.99 ?
C22D H22F . 0.99 ?
C23D C24D . 1.512(10) ?
C23D H23E . 0.99 ?
C23D H23F . 0.99 ?
C24D C25D . 1.524(9) ?
C24D H24E . 0.99 ?
C24D H24F . 0.99 ?
C25D C26D . 1.521(11) ?
C25D H25E . 0.99 ?
C25D H25F . 0.99 ?
C26D H26E . 0.99 ?
C26D H26F . 0.99 ?
C6B C31B . 1.548(6) ?
C6B C31D . 1.549(11) ?
C31B C36B . 1.533(7) ?
C31B C32B . 1.538(9) ?
C31B H31B . 1.0 ?
C32B C33B . 1.553(9) ?
C32B H32C . 0.99 ?
C32B H32D . 0.99 ?
C33B C34B . 1.539(8) ?
C33B H33C . 0.99 ?
C33B H33D . 0.99 ?
C34B C35B . 1.521(9) ?
C34B H34C . 0.99 ?
C34B H34D . 0.99 ?
C35B C36B . 1.562(9) ?
C35B H35C . 0.99 ?
C35B H35D . 0.99 ?
C36B H36C . 0.99 ?
C36B H36D . 0.99 ?
C31D C36D . 1.527(12) ?
C31D C32D . 1.537(13) ?
C31D H31D . 1.0 ?
C32D C33D . 1.570(13) ?
C32D H32E . 0.99 ?
C32D H32F . 0.99 ?
C33D C34D . 1.533(12) ?
C33D H33E . 0.99 ?
C33D H33F . 0.99 ?
C34D C35D . 1.547(13) ?
C34D H34E . 0.99 ?
C34D H34F . 0.99 ?
C35D C36D . 1.563(13) ?
C35D H35E . 0.99 ?
C35D H35F . 0.99 ?
C36D H36E . 0.99 ?
C36D H36F . 0.99 ?
C41 Cl1 . 1.736(4) ?
C41 Cl2 . 1.752(4) ?
C41 H41A . 0.99 ?
C41 H41B . 0.99 ?

loop_
_geom_angle_atom_site_label_1
_geom_angle_atom_site_label_2
_geom_angle_atom_site_label_3
_geom_angle_site_symmetry_1
_geom_angle_site_symmetry_3
_geom_angle
_geom_angle_publ_flag
C2A C1A C6A . . 120.5(3) ?
C2A C1A C7A . . 121.1(3) ?
C6A C1A C7A . . 118.3(3) ?
C1A C2A C3A . . 119.6(3) ?
C1A C2A C11A . . 122.7(3) ?
C3A C2A C11A . . 117.7(3) ?
C4A C3A C2A . . 120.4(3) ?
C4A C3A C8A . . 120.3(3) ?
C2A C3A C8A . . 119.2(3) ?
C3A C4A C5A . . 118.9(3) ?
C3A C4A C21A . . 123.4(3) ?
C5A C4A C21A . . 117.6(3) ?
C6A C5A C4A . . 120.6(3) ?
C6A C5A C9A . . 120.5(3) ?
C4A C5A C9A . . 118.7(3) ?
C5A C6A C1A . . 119.4(3) ?
C5A C6A C31A . . 121.9(3) ?
C1A C6A C31A . . 118.5(3) ?
C1A C7A H731 . . 109.5 ?
C1A C7A H732 . . 109.5 ?
H731 C7A H732 . . 109.5 ?
C1A C7A H733 . . 109.5 ?
H731 C7A H733 . . 109.5 ?
H732 C7A H733 . . 109.5 ?
C3A C8A H831 . . 109.5 ?
C3A C8A H832 . . 109.5 ?
H831 C8A H832 . . 109.5 ?
C3A C8A H833 . . 109.5 ?
H831 C8A H833 . . 109.5 ?
H832 C8A H833 . . 109.5 ?
C5A C9A H931 . . 109.5 ?
C5A C9A H932 . . 109.5 ?
H931 C9A H932 . . 109.5 ?
C5A C9A H933 . . 109.5 ?
H931 C9A H933 . . 109.5 ?
H932 C9A H933 . . 109.5 ?
C16A C11A C12A . . 111.7(3) ?
C16A C11A C2A . . 116.4(3) ?
C12A C11A C2A . . 114.1(2) ?
C16A C11A H11A . . 104.3 ?
C12A C11A H11A . . 104.3 ?
C2A C11A H11A . . 104.3 ?
C13A C12A C11A . . 111.4(3) ?
C13A C12A H12A . . 109.3 ?
C11A C12A H12A . . 109.3 ?
C13A C12A H12B . . 109.3 ?
C11A C12A H12B . . 109.3 ?
H12A C12A H12B . . 108.0 ?
C14A C13A C12A . . 112.0(3) ?
C14A C13A H13A . . 109.2 ?
C12A C13A H13A . . 109.2 ?
C14A C13A H13B . . 109.2 ?
C12A C13A H13B . . 109.2 ?
H13A C13A H13B . . 107.9 ?
C13A C14A C15A . . 111.1(3) ?
C13A C14A H14A . . 109.4 ?
C15A C14A H14A . . 109.4 ?
C13A C14A H14B . . 109.4 ?
C15A C14A H14B . . 109.4 ?
H14A C14A H14B . . 108.0 ?
C14A C15A C16A . . 110.9(3) ?
C14A C15A H15A . . 109.5 ?
C16A C15A H15A . . 109.5 ?
C14A C15A H15B . . 109.5 ?
C16A C15A H15B . . 109.5 ?
H15A C15A H15B . . 108.1 ?
C15A C16A C11A . . 110.4(3) ?
C15A C16A H16A . . 109.6 ?
C11A C16A H16A . . 109.6 ?
C15A C16A H16B . . 109.6 ?
C11A C16A H16B . . 109.6 ?
H16A C16A H16B . . 108.1 ?
C4A C21A C22A . . 115.1(2) ?
C4A C21A C26A . . 115.0(2) ?
C22A C21A C26A . . 112.2(2) ?
C4A C21A H21A . . 104.3 ?
C22A C21A H21A . . 104.3 ?
C26A C21A H21A . . 104.3 ?
C23A C22A C21A . . 111.1(3) ?
C23A C22A H22A . . 109.4 ?
C21A C22A H22A . . 109.4 ?
C23A C22A H22B . . 109.4 ?
C21A C22A H22B . . 109.4 ?
H22A C22A H22B . . 108.0 ?
C24A C23A C22A . . 112.0(3) ?
C24A C23A H23A . . 109.2 ?
C22A C23A H23A . . 109.2 ?
C24A C23A H23B . . 109.2 ?
C22A C23A H23B . . 109.2 ?
H23A C23A H23B . . 107.9 ?
C25A C24A C23A . . 111.0(3) ?
C25A C24A H24A . . 109.4 ?
C23A C24A H24A . . 109.4 ?
C25A C24A H24B . . 109.4 ?
C23A C24A H24B . . 109.4 ?
H24A C24A H24B . . 108.0 ?
C24A C25A C26A . . 111.6(3) ?
C24A C25A H25A . . 109.3 ?
C26A C25A H25A . . 109.3 ?
C24A C25A H25B . . 109.3 ?
C26A C25A H25B . . 109.3 ?
H25A C25A H25B . . 108.0 ?
C25A C26A C21A . . 110.3(2) ?
C25A C26A H26A . . 109.6 ?
C21A C26A H26A . . 109.6 ?
C25A C26A H26B . . 109.6 ?
C21A C26A H26B . . 109.6 ?
H26A C26A H26B . . 108.1 ?
C32A C31A C6A . . 114.9(3) ?
C32A C31A C36A . . 112.8(3) ?
C6A C31A C36A . . 116.4(2) ?
C32A C31A H31A . . 103.5 ?
C6A C31A H31A . . 103.5 ?
C36A C31A H31A . . 103.5 ?
C31A C32A C33A . . 111.0(3) ?
C31A C32A H32A . . 109.4 ?
C33A C32A H32A . . 109.4 ?
C31A C32A H32B . . 109.4 ?
C33A C32A H32B . . 109.4 ?
H32A C32A H32B . . 108.0 ?
C34A C33A C32A . . 110.7(3) ?
C34A C33A H33A . . 109.5 ?
C32A C33A H33A . . 109.5 ?
C34A C33A H33B . . 109.5 ?
C32A C33A H33B . . 109.5 ?
H33A C33A H33B . . 108.1 ?
C35A C34A C33A . . 112.4(3) ?
C35A C34A H34A . . 109.1 ?
C33A C34A H34A . . 109.1 ?
C35A C34A H34B . . 109.1 ?
C33A C34A H34B . . 109.1 ?
H34A C34A H34B . . 107.9 ?
C34A C35A C36A . . 113.4(3) ?
C34A C35A H35A . . 108.9 ?
C36A C35A H35A . . 108.9 ?
C34A C35A H35B . . 108.9 ?
C36A C35A H35B . . 108.9 ?
H35A C35A H35B . . 107.7 ?
C35A C36A C31A . . 111.3(3) ?
C35A C36A H36A . . 109.4 ?
C31A C36A H36A . . 109.4 ?
C35A C36A H36B . . 109.4 ?
C31A C36A H36B . . 109.4 ?
H36A C36A H36B . . 108.0 ?
C6B C1B C2B . . 121.0(3) ?
C6B C1B C7B . . 119.8(3) ?
C2B C1B C7B . . 119.2(3) ?
C3B C2B C1B . . 118.8(3) ?
C3B C2B C11B . . 118.1(3) ?
C1B C2B C11B . . 123.1(3) ?
C4B C3B C2B . . 121.2(3) ?
C4B C3B C8B . . 119.2(3) ?
C2B C3B C8B . . 119.5(3) ?
C6B C5B C4B . . 120.8(3) ?
C6B C5B C9B . . 118.5(5) ?
C4B C5B C9B . . 120.6(5) ?
C6B C5B C9D . . 125.9(15) ?
C4B C5B C9D . . 111.5(17) ?
C5B C9B H901 . . 109.5 ?
C5B C9B H902 . . 109.5 ?
H901 C9B H902 . . 109.5 ?
C5B C9B H903 . . 109.5 ?
H901 C9B H903 . . 109.5 ?
H902 C9B H903 . . 109.5 ?
C5B C9D H911 . . 109.5 ?
C5B C9D H912 . . 109.5 ?
H911 C9D H912 . . 109.5 ?
C5B C9D H913 . . 109.5 ?
H911 C9D H913 . . 109.5 ?
H912 C9D H913 . . 109.5 ?
C1B C7B H741 . . 109.5 ?
C1B C7B H742 . . 109.5 ?
H741 C7B H742 . . 109.5 ?
C1B C7B H743 . . 109.5 ?
H741 C7B H743 . . 109.5 ?
H742 C7B H743 . . 109.5 ?
C3B C8B H841 . . 109.5 ?
C3B C8B H842 . . 109.5 ?
H841 C8B H842 . . 109.5 ?
C3B C8B H843 . . 109.5 ?
H841 C8B H843 . . 109.5 ?
H842 C8B H843 . . 109.5 ?
C16B C11B C12B . . 113.8(3) ?
C16B C11B C2B . . 116.2(3) ?
C12B C11B C2B . . 117.5(3) ?
C16B C11B H11B . . 102.0 ?
C12B C11B H11B . . 102.0 ?
C2B C11B H11B . . 102.0 ?
C13B C12B C11B . . 112.2(3) ?
C13B C12B H12C . . 109.2 ?
C11B C12B H12C . . 109.2 ?
C13B C12B H12D . . 109.2 ?
C11B C12B H12D . . 109.2 ?
H12C C12B H12D . . 107.9 ?
C14B C13B C12B . . 113.8(3) ?
C14B C13B H13C . . 108.8 ?
C12B C13B H13C . . 108.8 ?
C14B C13B H13D . . 108.8 ?
C12B C13B H13D . . 108.8 ?
H13C C13B H13D . . 107.7 ?
C13B C14B C15B . . 113.1(3) ?
C13B C14B H14C . . 109.0 ?
C15B C14B H14C . . 109.0 ?
C13B C14B H14D . . 109.0 ?
C15B C14B H14D . . 109.0 ?
H14C C14B H14D . . 107.8 ?
C16B C15B C14B . . 113.6(3) ?
C16B C15B H15C . . 108.9 ?
C14B C15B H15C . . 108.9 ?
C16B C15B H15D . . 108.8 ?
C14B C15B H15D . . 108.9 ?
H15C C15B H15D . . 107.7 ?
C15B C16B C11B . . 113.6(3) ?
C15B C16B H16C . . 108.8 ?
C11B C16B H16C . . 108.8 ?
C15B C16B H16D . . 108.8 ?
C11B C16B H16D . . 108.8 ?
H16C C16B H16D . . 107.7 ?
C3B C4B C5B . . 118.6(3) ?
C3B C4B C21B . . 129.6(5) ?
C5B C4B C21B . . 111.8(5) ?
C3B C4B C21D . . 112.2(4) ?
C5B C4B C21D . . 129.0(5) ?
C26B C21B C22B . . 115.0(9) ?
C26B C21B C4B . . 115.2(7) ?
C22B C21B C4B . . 114.1(6) ?
C26B C21B H21B . . 103.4 ?
C22B C21B H21B . . 103.4 ?
C4B C21B H21B . . 103.4 ?
C23B C22B C21B . . 113.6(6) ?
C23B C22B H22C . . 108.8 ?
C21B C22B H22C . . 108.8 ?
C23B C22B H22D . . 108.8 ?
C21B C22B H22D . . 108.8 ?
H22C C22B H22D . . 107.7 ?
C24B C23B C22B . . 113.7(6) ?
C24B C23B H23C . . 108.8 ?
C22B C23B H23C . . 108.8 ?
C24B C23B H23D . . 108.8 ?
C22B C23B H23D . . 108.8 ?
H23C C23B H23D . . 107.7 ?
C23B C24B C25B . . 114.7(7) ?
C23B C24B H24C . . 108.6 ?
C25B C24B H24C . . 108.6 ?
C23B C24B H24D . . 108.6 ?
C25B C24B H24D . . 108.6 ?
H24C C24B H24D . . 107.6 ?
C24B C25B C26B . . 113.8(9) ?
C24B C25B H25C . . 108.8 ?
C26B C25B H25C . . 108.8 ?
C24B C25B H25D . . 108.8 ?
C26B C25B H25D . . 108.8 ?
H25C C25B H25D . . 107.7 ?
C25B C26B C21B . . 112.8(9) ?
C25B C26B H26C . . 109.0 ?
C21B C26B H26C . . 109.0 ?
C25B C26B H26D . . 109.0 ?
C21B C26B H26D . . 109.0 ?
H26C C26B H26D . . 107.8 ?
C26D C21D C22D . . 110.9(9) ?
C26D C21D C4B . . 117.6(7) ?
C22D C21D C4B . . 109.8(6) ?
C26D C21D H21D . . 105.9 ?
C22D C21D H21D . . 105.9 ?
C4B C21D H21D . . 105.9 ?
C23D C22D C21D . . 110.7(7) ?
C23D C22D H22E . . 109.5 ?
C21D C22D H22E . . 109.5 ?
C23D C22D H22F . . 109.5 ?
C21D C22D H22F . . 109.5 ?
H22E C22D H22F . . 108.1 ?
C22D C23D C24D . . 111.9(7) ?
C22D C23D H23E . . 109.2 ?
C24D C23D H23E . . 109.2 ?
C22D C23D H23F . . 109.2 ?
C24D C23D H23F . . 109.2 ?
H23E C23D H23F . . 107.9 ?
C23D C24D C25D . . 111.2(7) ?
C23D C24D H24E . . 109.4 ?
C25D C24D H24E . . 109.4 ?
C23D C24D H24F . . 109.4 ?
C25D C24D H24F . . 109.4 ?
H24E C24D H24F . . 108.0 ?
C26D C25D C24D . . 113.4(9) ?
C26D C25D H25E . . 108.9 ?
C24D C25D H25E . . 108.9 ?
C26D C25D H25F . . 108.9 ?
C24D C25D H25F . . 108.9 ?
H25E C25D H25F . . 107.7 ?
C25D C26D C21D . . 112.0(9) ?
C25D C26D H26E . . 109.2 ?
C21D C26D H26E . . 109.2 ?
C25D C26D H26F . . 109.2 ?
C21D C26D H26F . . 109.2 ?
H26E C26D H26F . . 107.9 ?
C1B C6B C5B . . 119.2(3) ?
C1B C6B C31B . . 113.2(4) ?
C5B C6B C31B . . 127.5(4) ?
C1B C6B C31D . . 133.4(6) ?
C5B C6B C31D . . 107.2(6) ?
C36B C31B C32B . . 110.8(6) ?
C36B C31B C6B . . 114.8(5) ?
C32B C31B C6B . . 111.5(5) ?
C36B C31B H31B . . 106.4 ?
C32B C31B H31B . . 106.4 ?
C6B C31B H31B . . 106.4 ?
C31B C32B C33B . . 109.2(7) ?
C31B C32B H32C . . 109.8 ?
C33B C32B H32C . . 109.8 ?
C31B C32B H32D . . 109.8 ?
C33B C32B H32D . . 109.8 ?
H32C C32B H32D . . 108.3 ?
C34B C33B C32B . . 109.4(6) ?
C34B C33B H33C . . 109.8 ?
C32B C33B H33C . . 109.8 ?
C34B C33B H33D . . 109.8 ?
C32B C33B H33D . . 109.8 ?
H33C C33B H33D . . 108.2 ?
C35B C34B C33B . . 108.4(6) ?
C35B C34B H34C . . 110.0 ?
C33B C34B H34C . . 110.0 ?
C35B C34B H34D . . 110.0 ?
C33B C34B H34D . . 110.0 ?
H34C C34B H34D . . 108.4 ?
C34B C35B C36B . . 110.1(8) ?
C34B C35B H35C . . 109.6 ?
C36B C35B H35C . . 109.6 ?
C34B C35B H35D . . 109.6 ?
C36B C35B H35D . . 109.6 ?
H35C C35B H35D . . 108.2 ?
C31B C36B C35B . . 108.6(6) ?
C31B C36B H36C . . 110.0 ?
C35B C36B H36C . . 110.0 ?
C31B C36B H36D . . 110.0 ?
C35B C36B H36D . . 110.0 ?
H36C C36B H36D . . 108.3 ?
C36D C31D C32D . . 110.7(13) ?
C36D C31D C6B . . 110.5(9) ?
C32D C31D C6B . . 113.6(9) ?
C36D C31D H31D . . 107.2 ?
C32D C31D H31D . . 107.2 ?
C6B C31D H31D . . 107.2 ?
C31D C32D C33D . . 107.9(12) ?
C31D C32D H32E . . 110.1 ?
C33D C32D H32E . . 110.1 ?
C31D C32D H32F . . 110.1 ?
C33D C32D H32F . . 110.1 ?
H32E C32D H32F . . 108.4 ?
C34D C33D C32D . . 108.8(13) ?
C34D C33D H33E . . 109.9 ?
C32D C33D H33E . . 109.9 ?
C34D C33D H33F . . 109.9 ?
C32D C33D H33F . . 109.9 ?
H33E C33D H33F . . 108.3 ?
C33D C34D C35D . . 107.1(12) ?
C33D C34D H34E . . 110.3 ?
C35D C34D H34E . . 110.3 ?
C33D C34D H34F . . 110.3 ?
C35D C34D H34F . . 110.3 ?
H34E C34D H34F . . 108.6 ?
C34D C35D C36D . . 107.6(12) ?
C34D C35D H35E . . 110.2 ?
C36D C35D H35E . . 110.2 ?
C34D C35D H35F . . 110.2 ?
C36D C35D H35F . . 110.2 ?
H35E C35D H35F . . 108.5 ?
C31D C36D C35D . . 107.9(12) ?
C31D C36D H36E . . 110.1 ?
C35D C36D H36E . . 110.1 ?
C31D C36D H36F . . 110.1 ?
C35D C36D H36F . . 110.1 ?
H36E C36D H36F . . 108.4 ?
Cl1 C41 Cl2 . . 113.1(2) ?
Cl1 C41 H41A . . 109.0 ?
Cl2 C41 H41A . . 109.0 ?
Cl1 C41 H41B . . 109.0 ?
Cl2 C41 H41B . . 109.0 ?
H41A C41 H41B . . 107.8 ?

loop_
_geom_torsion_atom_site_label_1
_geom_torsion_atom_site_label_2
_geom_torsion_atom_site_label_3
_geom_torsion_atom_site_label_4
_geom_torsion_site_symmetry_1
_geom_torsion_site_symmetry_2
_geom_torsion_site_symmetry_3
_geom_torsion_site_symmetry_4
_geom_torsion
_geom_torsion_publ_flag
C6A C1A C2A C3A . . . . -4.6(4) ?
C7A C1A C2A C3A . . . . 172.1(3) ?
C6A C1A C2A C11A . . . . 172.6(3) ?
C7A C1A C2A C11A . . . . -10.7(4) ?
C1A C2A C3A C4A . . . . 1.3(4) ?
C11A C2A C3A C4A . . . . -176.0(2) ?
C1A C2A C3A C8A . . . . -175.5(3) ?
C11A C2A C3A C8A . . . . 7.1(4) ?
C2A C3A C4A C5A . . . . -1.1(4) ?
C8A C3A C4A C5A . . . . 175.7(3) ?
C2A C3A C4A C21A . . . . 175.7(3) ?
C8A C3A C4A C21A . . . . -7.5(4) ?
C3A C4A C5A C6A . . . . 4.2(4) ?
C21A C4A C5A C6A . . . . -172.8(3) ?
C3A C4A C5A C9A . . . . -171.2(3) ?
C21A C4A C5A C9A . . . . 11.8(4) ?
C4A C5A C6A C1A . . . . -7.5(4) ?
C9A C5A C6A C1A . . . . 167.9(3) ?
C4A C5A C6A C31A . . . . 168.0(3) ?
C9A C5A C6A C31A . . . . -16.6(4) ?
C2A C1A C6A C5A . . . . 7.7(4) ?
C7A C1A C6A C5A . . . . -169.2(3) ?
C2A C1A C6A C31A . . . . -168.0(3) ?
C7A C1A C6A C31A . . . . 15.2(4) ?
C1A C2A C11A C16A . . . . -48.7(4) ?
C3A C2A C11A C16A . . . . 128.5(3) ?
C1A C2A C11A C12A . . . . 83.7(3) ?
C3A C2A C11A C12A . . . . -99.0(3) ?
C16A C11A C12A C13A . . . . -53.1(4) ?
C2A C11A C12A C13A . . . . 172.3(3) ?
C11A C12A C13A C14A . . . . 52.8(4) ?
C12A C13A C14A C15A . . . . -55.3(4) ?
C13A C14A C15A C16A . . . . 57.7(4) ?
C14A C15A C16A C11A . . . . -57.7(4) ?
C12A C11A C16A C15A . . . . 55.5(4) ?
C2A C11A C16A C15A . . . . -171.0(3) ?
C3A C4A C21A C22A . . . . 77.7(3) ?
C5A C4A C21A C22A . . . . -105.4(3) ?
C3A C4A C21A C26A . . . . -55.1(4) ?
C5A C4A C21A C26A . . . . 121.8(3) ?
C4A C21A C22A C23A . . . . 172.8(3) ?
C26A C21A C22A C23A . . . . -53.1(3) ?
C21A C22A C23A C24A . . . . 53.4(4) ?
C22A C23A C24A C25A . . . . -55.7(4) ?
C23A C24A C25A C26A . . . . 57.1(4) ?
C24A C25A C26A C21A . . . . -56.3(3) ?
C4A C21A C26A C25A . . . . -171.5(2) ?
C22A C21A C26A C25A . . . . 54.4(3) ?
C5A C6A C31A C32A . . . . -52.8(4) ?
C1A C6A C31A C32A . . . . 122.8(3) ?
C5A C6A C31A C36A . . . . 82.2(4) ?
C1A C6A C31A C36A . . . . -102.3(3) ?
C6A C31A C32A C33A . . . . -168.4(3) ?
C36A C31A C32A C33A . . . . 55.0(4) ?
C31A C32A C33A C34A . . . . -55.7(4) ?
C32A C33A C34A C35A . . . . 54.7(5) ?
C33A C34A C35A C36A . . . . -52.7(5) ?
C34A C35A C36A C31A . . . . 50.3(4) ?
C32A C31A C36A C35A . . . . -51.8(4) ?
C6A C31A C36A C35A . . . . 172.3(3) ?
C6B C1B C2B C3B . . . . 0.1(5) ?
C7B C1B C2B C3B . . . . -177.2(3) ?
C6B C1B C2B C11B . . . . -177.6(3) ?
C7B C1B C2B C11B . . . . 5.0(5) ?
C1B C2B C3B C4B . . . . -4.3(5) ?
C11B C2B C3B C4B . . . . 173.6(3) ?
C1B C2B C3B C8B . . . . 172.7(3) ?
C11B C2B C3B C8B . . . . -9.4(4) ?
C3B C2B C11B C16B . . . . 99.0(4) ?
C1B C2B C11B C16B . . . . -83.2(4) ?
C3B C2B C11B C12B . . . . -121.3(4) ?
C1B C2B C11B C12B . . . . 56.5(5) ?
C16B C11B C12B C13B . . . . -48.6(5) ?
C2B C11B C12B C13B . . . . 170.9(3) ?
C11B C12B C13B C14B . . . . 50.8(5) ?
C12B C13B C14B C15B . . . . -51.1(5) ?
C13B C14B C15B C16B . . . . 49.0(5) ?
C14B C15B C16B C11B . . . . -47.1(5) ?
C12B C11B C16B C15B . . . . 47.4(5) ?
C2B C11B C16B C15B . . . . -171.5(3) ?
C2B C3B C4B C5B . . . . 7.3(5) ?
C8B C3B C4B C5B . . . . -169.7(3) ?
C2B C3B C4B C21B . . . . -170.0(5) ?
C8B C3B C4B C21B . . . . 13.0(7) ?
C2B C3B C4B C21D . . . . -168.7(5) ?
C8B C3B C4B C21D . . . . 14.4(6) ?
C6B C5B C4B C3B . . . . -6.3(5) ?
C9B C5B C4B C3B . . . . 174.6(10) ?
C9D C5B C4B C3B . . . . 159.4(12) ?
C6B C5B C4B C21B . . . . 171.5(5) ?
C9B C5B C4B C21B . . . . -7.6(11) ?
C6B C5B C4B C21D . . . . 168.9(5) ?
C9D C5B C4B C21D . . . . -25.4(14) ?
C3B C4B C21B C26B . . . . -83.7(13) ?
C5B C4B C21B C26B . . . . 98.8(12) ?
C3B C4B C21B C22B . . . . 52.5(11) ?
C5B C4B C21B C22B . . . . -124.9(7) ?
C26B C21B C22B C23B . . . . -45.2(14) ?
C4B C21B C22B C23B . . . . 178.4(7) ?
C21B C22B C23B C24B . . . . 45.1(11) ?
C22B C23B C24B C25B . . . . -47.6(11) ?
C23B C24B C25B C26B . . . . 49.3(14) ?
C24B C25B C26B C21B . . . . -47.8(19) ?
C22B C21B C26B C25B . . . . 46.(2) ?
C4B C21B C26B C25B . . . . -177.7(11) ?
C3B C4B C21D C26D . . . . -105.9(11) ?
C5B C4B C21D C26D . . . . 78.6(12) ?
C3B C4B C21D C22D . . . . 126.2(6) ?
C5B C4B C21D C22D . . . . -49.3(9) ?
C26D C21D C22D C23D . . . . 55.9(12) ?
C4B C21D C22D C23D . . . . -172.5(7) ?
C21D C22D C23D C24D . . . . -57.7(10) ?
C22D C23D C24D C25D . . . . 55.3(10) ?
C23D C24D C25D C26D . . . . -51.9(12) ?
C24D C25D C26D C21D . . . . 51.3(17) ?
C22D C21D C26D C25D . . . . -52.6(17) ?
C4B C21D C26D C25D . . . . 180.0(10) ?
C2B C1B C6B C5B . . . . 0.8(5) ?
C7B C1B C6B C5B . . . . 178.1(3) ?
C2B C1B C6B C31B . . . . 178.7(3) ?
C7B C1B C6B C31B . . . . -4.0(5) ?
C2B C1B C6B C31D . . . . -174.9(6) ?
C7B C1B C6B C31D . . . . 2.4(8) ?
C4B C5B C6B C1B . . . . 2.3(5) ?
C9B C5B C6B C1B . . . . -178.6(9) ?
C9D C5B C6B C1B . . . . -161.2(17) ?
C4B C5B C6B C31B . . . . -175.2(4) ?
C9B C5B C6B C31B . . . . 3.9(10) ?
C4B C5B C6B C31D . . . . 179.1(5) ?
C9D C5B C6B C31D . . . . 15.6(17) ?
C1B C6B C31B C36B . . . . -129.6(6) ?
C5B C6B C31B C36B . . . . 48.0(8) ?
C1B C6B C31B C32B . . . . 103.3(8) ?
C5B C6B C31B C32B . . . . -79.0(8) ?
C36B C31B C32B C33B . . . . 58.7(12) ?
C6B C31B C32B C33B . . . . -172.1(6) ?
C31B C32B C33B C34B . . . . -59.9(12) ?
C32B C33B C34B C35B . . . . 61.7(11) ?
C33B C34B C35B C36B . . . . -62.0(11) ?
C32B C31B C36B C35B . . . . -58.2(11) ?
C6B C31B C36B C35B . . . . 174.4(6) ?
C34B C35B C36B C31B . . . . 60.1(12) ?
C1B C6B C31D C36D . . . . -69.5(12) ?
C5B C6B C31D C36D . . . . 114.3(10) ?
C1B C6B C31D C32D . . . . 55.7(16) ?
C5B C6B C31D C32D . . . . -120.5(14) ?
C36D C31D C32D C33D . . . . -60.(2) ?
C6B C31D C32D C33D . . . . 175.3(12) ?
C31D C32D C33D C34D . . . . 61.(2) ?
C32D C33D C34D C35D . . . . -64.8(18) ?
C33D C34D C35D C36D . . . . 66.(2) ?
C32D C31D C36D C35D . . . . 61.2(19) ?
C6B C31D C36D C35D . . . . -172.0(11) ?
C34D C35D C36D C31D . . . . -63.(2) ?

_shelx_res_file                  
;


    erk9371.res created by SHELXL-2014/7


TITL erk9371.res in P-1
CELL  1.54178  10.8108  12.1099  19.1989   76.703   75.176   87.966
ZERR    4.000   0.0003   0.0003   0.0005    0.001    0.001    0.001
LATT 1
SFAC C  H  Cl
UNIT 110  172  4
SIZE 0.05 0.101 0.224
TEMP -173.150
ACTA
CONF

L.S. 30
BOND $H
FMAP 2
PLAN 10

OMIT    -6   5   2
OMIT     0  12   0
OMIT    -3  11   5

WGHT    0.063800    3.082500
FVAR       0.50162   0.67440   0.49992   0.77778
C1A   1    0.827001    0.035376    0.121831    11.00000    0.02145    0.02085 =
         0.02083   -0.00351   -0.00220    0.00081
C2A   1    0.844703    0.144929    0.130559    11.00000    0.01855    0.02255 =
         0.01900   -0.00650   -0.00192    0.00010
C3A   1    0.835295    0.239846    0.073609    11.00000    0.01439    0.02026 =
         0.02275   -0.00808   -0.00120   -0.00033
C4A   1    0.805654    0.224932    0.008980    11.00000    0.01419    0.02073 =
         0.01976   -0.00669   -0.00131    0.00127
C5A   1    0.787749    0.113347    0.001495    11.00000    0.01513    0.02171 =
         0.02340   -0.00858   -0.00220    0.00227
C6A   1    0.790933    0.019457    0.059409    11.00000    0.01545    0.02130 =
         0.02456   -0.00863   -0.00301    0.00097
C7A   1    0.852978   -0.069167    0.177300    11.00000    0.04330    0.02338 =
         0.02767   -0.00471   -0.01159    0.00130
AFIX 137
H731  2    0.909386   -0.047844    0.204956    11.00000   -1.50000
H732  2    0.894289   -0.126349    0.150859    11.00000   -1.50000
H733  2    0.771960   -0.100521    0.211749    11.00000   -1.50000
AFIX   0
C8A   1    0.864300    0.357978    0.081054    11.00000    0.02770    0.02482 =
         0.02410   -0.00706   -0.00834   -0.00075
AFIX 137
H831  2    0.884319    0.410012    0.032100    11.00000   -1.50000
H832  2    0.937730    0.355239    0.102521    11.00000   -1.50000
H833  2    0.789538    0.384787    0.113337    11.00000   -1.50000
AFIX   0
C9A   1    0.774996    0.096614   -0.072735    11.00000    0.03343    0.02427 =
         0.02996   -0.01034   -0.01387    0.00432
AFIX 137
H931  2    0.792756    0.017652   -0.075647    11.00000   -1.50000
H932  2    0.836220    0.147280   -0.112968    11.00000   -1.50000
H933  2    0.687816    0.114158   -0.077284    11.00000   -1.50000
AFIX   0
C11A  1    0.868509    0.167688    0.201919    11.00000    0.02461    0.02397 =
         0.02217   -0.00485   -0.00458    0.00045
AFIX  13
H11A  2    0.850476    0.250045    0.198587    11.00000   -1.20000
AFIX   0
C12A  1    1.009326    0.157386    0.205510    11.00000    0.02219    0.02595 =
         0.02206   -0.00633   -0.00337   -0.00121
AFIX  23
H12A  2    1.034896    0.077403    0.208877    11.00000   -1.20000
H12B  2    1.064498    0.204106    0.159522    11.00000   -1.20000
AFIX   0
C13A  1    1.029472    0.196326    0.272032    11.00000    0.03044    0.04181 =
         0.02895   -0.00878   -0.01182   -0.00411
AFIX  23
H13A  2    1.118348    0.180764    0.275776    11.00000   -1.20000
H13B  2    1.017748    0.279299    0.264502    11.00000   -1.20000
AFIX   0
C14A  1    0.936977    0.136752    0.343788    11.00000    0.03123    0.04029 =
         0.02236   -0.00669   -0.00892    0.00081
AFIX  23
H14A  2    0.949162    0.168051    0.384950    11.00000   -1.20000
H14B  2    0.955461    0.054808    0.354562    11.00000   -1.20000
AFIX   0
C15A  1    0.798834    0.152027    0.338816    11.00000    0.03079    0.03711 =
         0.02141   -0.00649   -0.00533    0.00602
AFIX  23
H15A  2    0.778365    0.233547    0.331694    11.00000   -1.20000
H15B  2    0.740748    0.110820    0.385705    11.00000   -1.20000
AFIX   0
C16A  1    0.777399    0.107351    0.274680    11.00000    0.02515    0.04220 =
         0.02729   -0.00979   -0.00596    0.00072
AFIX  23
H16A  2    0.687801    0.119970    0.271563    11.00000   -1.20000
H16B  2    0.791959    0.024686    0.283461    11.00000   -1.20000
AFIX   0
C21A  1    0.784942    0.323599   -0.052559    11.00000    0.02220    0.01824 =
         0.02357   -0.00808   -0.00363   -0.00027
AFIX  13
H21A  2    0.748322    0.286754   -0.084675    11.00000   -1.20000
AFIX   0
C22A  1    0.907693    0.384482   -0.104664    11.00000    0.02389    0.02515 =
         0.02485   -0.00776   -0.00148    0.00319
AFIX  23
H22A  2    0.950366    0.423504   -0.076809    11.00000   -1.20000
H22B  2    0.967120    0.327921   -0.123764    11.00000   -1.20000
AFIX   0
C23A  1    0.878097    0.471131   -0.169525    11.00000    0.03331    0.02743 =
         0.02332   -0.00125    0.00113    0.00133
AFIX  23
H23A  2    0.957541    0.514142   -0.199393    11.00000   -1.20000
H23B  2    0.847730    0.430683   -0.201586    11.00000   -1.20000
AFIX   0
C24A  1    0.776686    0.553901   -0.143616    11.00000    0.03465    0.02221 =
         0.02679   -0.00096   -0.00810    0.00182
AFIX  23
H24A  2    0.810585    0.600597   -0.116247    11.00000   -1.20000
H24B  2    0.756508    0.605464   -0.187166    11.00000   -1.20000
AFIX   0
C25A  1    0.655774    0.491181   -0.094031    11.00000    0.02687    0.02285 =
         0.02804   -0.00800   -0.00786    0.00528
AFIX  23
H25A  2    0.618016    0.449704   -0.122752    11.00000   -1.20000
H25B  2    0.592757    0.546652   -0.076727    11.00000   -1.20000
AFIX   0
C26A  1    0.682505    0.407277   -0.027176    11.00000    0.02189    0.02420 =
         0.02574   -0.00502   -0.00421    0.00213
AFIX  23
H26A  2    0.602654    0.364877    0.002661    11.00000   -1.20000
H26B  2    0.712346    0.449174    0.004332    11.00000   -1.20000
AFIX   0
C31A  1    0.746901   -0.099462    0.059467    11.00000    0.02350    0.01999 =
         0.03201   -0.01050   -0.00058   -0.00039
AFIX  13
H31A  2    0.737035   -0.142364    0.111807    11.00000   -1.20000
AFIX   0
C32A  1    0.615108   -0.106284    0.048034    11.00000    0.02527    0.03329 =
         0.06451   -0.02383   -0.00698    0.00299
AFIX  23
H32A  2    0.616433   -0.069005   -0.003778    11.00000   -1.20000
H32B  2    0.554794   -0.065348    0.080928    11.00000   -1.20000
AFIX   0
C33A  1    0.568867   -0.230067    0.064637    11.00000    0.02152    0.02777 =
         0.06769   -0.02284   -0.00381   -0.00198
AFIX  23
H33A  2    0.558662   -0.265082    0.117793    11.00000   -1.20000
H33B  2    0.484409   -0.232609    0.053798    11.00000   -1.20000
AFIX   0
C34A  1    0.664332   -0.297288    0.017908    11.00000    0.03679    0.02918 =
         0.07044   -0.02774   -0.01319    0.00322
AFIX  23
H34A  2    0.635633   -0.377939    0.032216    11.00000   -1.20000
H34B  2    0.665672   -0.268152   -0.034878    11.00000   -1.20000
AFIX   0
C35A  1    0.796707   -0.289573    0.027073    11.00000    0.03535    0.02638 =
         0.04787   -0.01672   -0.00731    0.00599
AFIX  23
H35A  2    0.855815   -0.327656   -0.008165    11.00000   -1.20000
H35B  2    0.798141   -0.330854    0.077747    11.00000   -1.20000
AFIX   0
C36A  1    0.844852   -0.168266    0.014331    11.00000    0.02323    0.02200 =
         0.03336   -0.00870   -0.00647    0.00502
AFIX  23
H36A  2    0.861418   -0.131352   -0.038956    11.00000   -1.20000
H36B  2    0.926566   -0.169055    0.028734    11.00000   -1.20000
AFIX   0
C1B   1    0.701270    0.663719    0.464073    11.00000    0.02066    0.03867 =
         0.02221   -0.00194   -0.00431   -0.00356
C2B   1    0.730416    0.678259    0.529018    11.00000    0.01824    0.02992 =
         0.02600   -0.00298   -0.00469   -0.00256
C3B   1    0.775290    0.585035    0.573969    11.00000    0.02535    0.03099 =
         0.02091   -0.00343   -0.00407   -0.00027

SIMU 0.02 0.04 0.9 C5B C9B C9D
SAME C5B C9D
SADI C5B C9B
ISOR 0.007 C5B > C9D

C5B   1    0.759349    0.466185    0.490826    11.00000    0.02926    0.03443 =
         0.03144   -0.01103    0.00209   -0.00503
PART 1 41
C9B   1    0.777952    0.353183    0.467676    41.00000    0.06528    0.04966 =
         0.05806   -0.03086   -0.03307    0.01829
AFIX  33
H901  2    0.808047    0.297153    0.505028    41.00000   -1.50000
H902  2    0.696363    0.326530    0.463262    41.00000   -1.50000
H903  2    0.841401    0.363241    0.419859    41.00000   -1.50000
AFIX   0

PART 2 -41
C9D   1    0.817390    0.358019    0.468689   -41.00000    0.03232    0.03121 =
         0.01853    0.00130    0.00556   -0.02477
AFIX  33
H911  2    0.839392    0.307288    0.511269   -41.00000   -1.50000
H912  2    0.755089    0.319633    0.452576   -41.00000   -1.50000
H913  2    0.894784    0.378008    0.428073   -41.00000   -1.50000
AFIX   0
PART 0

C7B   1    0.658555    0.765360    0.413163    11.00000    0.05109    0.05453 =
         0.03009   -0.00966   -0.01887    0.01758
AFIX 137
H741  2    0.565894    0.759609    0.419750    11.00000   -1.50000
H742  2    0.702674    0.766381    0.361613    11.00000   -1.50000
H743  2    0.679620    0.835475    0.425376    11.00000   -1.50000
AFIX   0
C8B   1    0.822461    0.602347    0.639153    11.00000    0.05564    0.03812 =
         0.03312   -0.00574   -0.02313    0.00864
AFIX 137
H841  2    0.869137    0.675281    0.625316    11.00000   -1.50000
H842  2    0.879473    0.540849    0.652476    11.00000   -1.50000
H843  2    0.749092    0.602036    0.681560    11.00000   -1.50000
AFIX   0
C11B  1    0.711141    0.789865    0.554605    11.00000    0.02965    0.03089 =
         0.04304   -0.00554   -0.01130    0.00005
AFIX  13
H11B  2    0.720129    0.765806    0.606473    11.00000   -1.20000
AFIX   0
C12B  1    0.577710    0.838488    0.566176    11.00000    0.03072    0.03918 =
         0.06180   -0.01652   -0.00160   -0.00160
AFIX  23
H12C  2    0.557048    0.863582    0.517694    11.00000   -1.20000
H12D  2    0.514637    0.778273    0.597300    11.00000   -1.20000
AFIX   0
C13B  1    0.566258    0.937759    0.602841    11.00000    0.03313    0.03782 =
         0.04454   -0.00700   -0.00762    0.00579
AFIX  23
H13C  2    0.482071    0.972660    0.602755    11.00000   -1.20000
H13D  2    0.568824    0.909148    0.655072    11.00000   -1.20000
AFIX   0
C14B  1    0.668595    1.026611    0.566318    11.00000    0.04904    0.04311 =
         0.05561   -0.01893   -0.00560   -0.00061
AFIX  23
H14C  2    0.661686    1.083020    0.597069    11.00000   -1.20000
H14D  2    0.655091    1.066490    0.517793    11.00000   -1.20000
AFIX   0
C15B  1    0.802582    0.979016    0.554530    11.00000    0.03741    0.03639 =
         0.05336   -0.01024   -0.01772   -0.00526
AFIX  23
H15C  2    0.864534    1.039679    0.522754    11.00000   -1.20000
H15D  2    0.823883    0.956086    0.602937    11.00000   -1.20000
AFIX   0
C16B  1    0.817599    0.878757    0.519423    11.00000    0.03009    0.04612 =
         0.04778   -0.01524   -0.00005   -0.00590
AFIX  23
H16C  2    0.900302    0.843093    0.522882    11.00000   -1.20000
H16D  2    0.820526    0.905885    0.466275    11.00000   -1.20000
AFIX   0

SIMU 0.02 0.04 0.9 C4B > C26D
SAME C4B C21D c22D c23D C24D c25D c26D
SADI C4B C21B
SADI C21B c22B c21B C26B
SADI C22b c23b c23b c24b c24b c25b c25b c26b
ISOR 0.007 C21B > c26D

C4B   1    0.783130    0.477244    0.557930    11.00000    0.02283    0.02872 =
         0.02645   -0.00135   -0.00062    0.00084
PART 1 31
C21B  1    0.809775    0.362369    0.604751    31.00000    0.03159    0.02427 =
         0.02306   -0.00802   -0.00225    0.00311
AFIX  13
H21B  2    0.782268    0.306119    0.580512    31.00000   -1.20000
AFIX   0
C22B  1    0.723177    0.333399    0.682782    31.00000    0.02658    0.03898 =
         0.02511    0.00312   -0.00684    0.00861
AFIX  23
H22C  2    0.735151    0.392446    0.708746    31.00000   -1.20000
H22D  2    0.632970    0.334955    0.679915    31.00000   -1.20000
AFIX   0
C23B  1    0.747990    0.218160    0.727903    31.00000    0.03194    0.02743 =
         0.02582    0.00212   -0.00683   -0.00589
AFIX  23
H23C  2    0.703898    0.212990    0.780575    31.00000   -1.20000
H23D  2    0.710390    0.158436    0.711434    31.00000   -1.20000
AFIX   0
C24B  1    0.887469    0.195475    0.721595    31.00000    0.03911    0.03970 =
         0.03764   -0.00173   -0.01699    0.00810
AFIX  23
H24C  2    0.896424    0.114461    0.744307    31.00000   -1.20000
H24D  2    0.919014    0.241145    0.750451    31.00000   -1.20000
AFIX   0
C25B  1    0.970871    0.221794    0.643767    31.00000    0.03577    0.03074 =
         0.03378   -0.00774   -0.00709    0.00604
AFIX  23
H25C  2    0.954011    0.163664    0.618328    31.00000   -1.20000
H25D  2    1.061650    0.216548    0.645549    31.00000   -1.20000
AFIX   0
C26B  1    0.950306    0.337605    0.599025    31.00000    0.02903    0.04099 =
         0.03017    0.00227   -0.00430    0.01236
AFIX  23
H26C  2    0.995267    0.343021    0.546452    31.00000   -1.20000
H26D  2    0.988546    0.395971    0.616339    31.00000   -1.20000
AFIX   0
PART 2 -31
C21D  1    0.808915    0.383290    0.622412   -31.00000    0.02808    0.01855 =
         0.02348   -0.00809    0.00043    0.00231
AFIX  13
H21D  2    0.795027    0.418903    0.665827   -31.00000   -1.20000
AFIX   0
C22D  1    0.706209    0.287059    0.644670   -31.00000    0.03333    0.03093 =
         0.05360   -0.00540   -0.00544    0.00095
AFIX  23
H22E  2    0.619932    0.319828    0.653670   -31.00000   -1.20000
H22F  2    0.716044    0.247934    0.603683   -31.00000   -1.20000
AFIX   0
C23D  1    0.718892    0.202587    0.713601   -31.00000    0.03870    0.03146 =
         0.04292   -0.00754   -0.00448   -0.00700
AFIX  23
H23E  2    0.653565    0.141039    0.726135   -31.00000   -1.20000
H23F  2    0.702509    0.240813    0.755343   -31.00000   -1.20000
AFIX   0
C24D  1    0.850304    0.151823    0.703822   -31.00000    0.04229    0.02489 =
         0.03167   -0.00541   -0.01755    0.00003
AFIX  23
H24E  2    0.862858    0.105777    0.666222   -31.00000   -1.20000
H24F  2    0.856624    0.101014    0.751137   -31.00000   -1.20000
AFIX   0
C25D  1    0.954794    0.244063    0.679583   -31.00000    0.03891    0.04118 =
         0.04800   -0.00498   -0.01805    0.00008
AFIX  23
H25E  2    0.951491    0.280371    0.721235   -31.00000   -1.20000
H25F  2    1.039219    0.208527    0.667956   -31.00000   -1.20000
AFIX   0
C26D  1    0.942997    0.335033    0.612417   -31.00000    0.02958    0.03802 =
         0.03110   -0.01117    0.00162   -0.00128
AFIX  23
H26E  2    0.963465    0.302167    0.568228   -31.00000   -1.20000
H26F  2    1.005979    0.397258    0.603783   -31.00000   -1.20000
AFIX   0
PART 0

SIMU 0.02 0.04 0.9 C6B > C36D
SAME C6B C31D C32D C33D C34D C35D C36D
SADI C6B C31B
SADI C31b c32b C31B C36B
SADI c32b c33b c33b c34b c34B C35B C35B c36B
ISOR 0.007 C31B > C36D

C6B   1    0.716184    0.558635    0.444383    11.00000    0.02564    0.04271 =
         0.01989   -0.00418   -0.00136   -0.00990
PART 1 21
C31B  1    0.676368    0.558991    0.372394    21.00000    0.02643    0.02618 =
         0.02860   -0.00671   -0.00802    0.00093
AFIX  13
H31B  2    0.629742    0.630991    0.360935    21.00000   -1.20000
AFIX   0
C32B  1    0.793751    0.564165    0.306434    21.00000    0.02971    0.05750 =
         0.02605   -0.00585   -0.00328   -0.00532
AFIX  23
H32C  2    0.841250    0.492775    0.313653    21.00000   -1.20000
H32D  2    0.851792    0.627795    0.302857    21.00000   -1.20000
AFIX   0
C33B  1    0.748651    0.581421    0.234193    21.00000    0.03855    0.04436 =
         0.02184    0.00081   -0.00470   -0.00198
AFIX  23
H33C  2    0.702779    0.653643    0.226448    21.00000   -1.20000
H33D  2    0.823693    0.585436    0.191348    21.00000   -1.20000
AFIX   0
C34B  1    0.659223    0.481688    0.240098    21.00000    0.04326    0.04264 =
         0.02761   -0.01591   -0.00990    0.00996
AFIX  23
H34C  2    0.632470    0.490519    0.193543    21.00000   -1.20000
H34D  2    0.704389    0.409195    0.248578    21.00000   -1.20000
AFIX   0
C35B  1    0.542624    0.480927    0.304391    21.00000    0.03755    0.04835 =
         0.03639   -0.01580   -0.00821   -0.00797
AFIX  23
H35C  2    0.481907    0.419526    0.307631    21.00000   -1.20000
H35D  2    0.498689    0.554085    0.295995    21.00000   -1.20000
AFIX   0
C36B  1    0.584068    0.462032    0.378384    21.00000    0.03434    0.03656 =
         0.02716   -0.01186    0.00175   -0.01069
AFIX  23
H36C  2    0.507939    0.460883    0.420220    21.00000   -1.20000
H36D  2    0.626742    0.388337    0.387484    21.00000   -1.20000
AFIX   0
PART 2 -21
C31D  1    0.702304    0.517915    0.375867   -21.00000    0.02243    0.02818 =
         0.01741   -0.00196   -0.00772    0.00652
AFIX  13
H31D  2    0.730966    0.437634    0.381693   -21.00000   -1.20000
AFIX   0
C32D  1    0.785917    0.586372    0.302223   -21.00000    0.02958    0.04517 =
         0.02665   -0.00080   -0.00431   -0.00267
AFIX  23
H32E  2    0.876609    0.586151    0.304069   -21.00000   -1.20000
H32F  2    0.758108    0.666008    0.292831   -21.00000   -1.20000
AFIX   0
C33D  1    0.770887    0.529468    0.239066   -21.00000    0.03052    0.04383 =
         0.02680   -0.00707   -0.00548    0.00092
AFIX  23
H33E  2    0.825554    0.570375    0.190905   -21.00000   -1.20000
H33F  2    0.798033    0.449656    0.248848   -21.00000   -1.20000
AFIX   0
C34D  1    0.630207    0.533826    0.236512   -21.00000    0.02340    0.03487 =
         0.02840   -0.00469   -0.00870   -0.00194
AFIX  23
H34E  2    0.619492    0.504326    0.194353   -21.00000   -1.20000
H34F  2    0.600618    0.612951    0.230554   -21.00000   -1.20000
AFIX   0
C35D  1    0.552324    0.459246    0.310513   -21.00000    0.02644    0.03027 =
         0.02452   -0.00890   -0.00509    0.00323
AFIX  23
H35E  2    0.587455    0.382071    0.318654   -21.00000   -1.20000
H35F  2    0.461758    0.452851    0.309565   -21.00000   -1.20000
AFIX   0
C36D  1    0.562094    0.517234    0.373785   -21.00000    0.03181    0.04205 =
         0.02920   -0.01111   -0.00760    0.00147
AFIX  23
H36E  2    0.531264    0.595872    0.364179   -21.00000   -1.20000
H36F  2    0.508765    0.474642    0.421858   -21.00000   -1.20000
AFIX   0
PART 0

C41   1    0.509028    0.156191    0.152392    11.00000    0.03118    0.05861 =
         0.06417   -0.03289   -0.00188   -0.00510
AFIX  23
H41A  2    0.534201    0.183792    0.097903    11.00000   -1.20000
H41B  2    0.574070    0.102051    0.166449    11.00000   -1.20000
AFIX   0
CL1   3    0.361697    0.085474    0.178093    11.00000    0.03908    0.06218 =
         0.05937   -0.02252    0.00116   -0.01658
CL2   3    0.508421    0.271473    0.193363    11.00000    0.04412    0.03428 =
         0.04663   -0.01046   -0.01457    0.00435
HKLF 4

REM  erk9371.res in P-1
REM R1 =  0.0690 for    5834 Fo > 4sig(Fo)  and  0.1003 for all    8246 data
REM    639 parameters refined using    321 restraints

END

WGHT      0.0638      3.0823

REM Highest difference peak  0.720,  deepest hole -0.554,  1-sigma level  0.058
Q1    1   0.6220 -0.1398  0.1058  11.00000  0.05    0.72
Q2    1   0.6987  0.9842  0.6095  11.00000  0.05    0.57
Q3    1   0.4194  0.0367  0.2009  11.00000  0.05    0.55
Q4    1   0.6786 -0.3281  0.0642  11.00000  0.05    0.39
Q5    1   0.6152  0.8141  0.6072  11.00000  0.05    0.38
Q6    1   0.7749 -0.2577 -0.0175  11.00000  0.05    0.36
Q7    1   0.8363  0.8328  0.5622  11.00000  0.05    0.33
Q8    1   0.7685  0.2012  0.2555  11.00000  0.05    0.28
Q9    1   0.8970  0.3232  0.4742  11.00000  0.05    0.27
Q10   1   0.6433  0.1935  0.7849  11.00000  0.05    0.24
;
_shelx_res_checksum              43581
####################################################################### 
# 
# This file contains crystal structure data downloaded from the 
# Cambridge Structural Database (CSD) hosted by the Cambridge 
# Crystallographic Data Centre (CCDC).
# 
# Full information about CCDC data access policies and citation 
# guidelines are available at http://www.ccdc.cam.ac.uk/access/V1 
# 
# Audit and citation data items may have been added by the CCDC. 
# Please retain this information to preserve the provenance of 
# this file and to allow appropriate attribution of the data. 
# 
#######################################################################

data_erk9170
_database_code_depnum_ccdc_archive 'CCDC 1862534'
_audit_update_record             
;
2018-08-17 deposited with the CCDC.
2019-01-14 downloaded from the CCDC.
;

_audit_creation_method           'APEX3 v2016.1-0'
_chemical_name_systematic        ?
_chemical_name_common            ?
_chemical_formula_moiety         ?
_chemical_formula_sum            'C29 H21 B Br F10 N'
_chemical_formula_iupac          ?
_chemical_formula_weight         664.19

_chemical_melting_point          ?

_space_group_crystal_system      triclinic
_space_group_name_H-M_alt        'P -1'
_space_group_name_Hall           '-P 1'
loop_
_space_group_symop_operation_xyz
'x, y, z'
'-x, -y, -z'

_cell_length_a                   10.2011(4)
_cell_length_b                   11.0143(4)
_cell_length_c                   12.5252(5)
_cell_angle_alpha                88.7430(10)
_cell_angle_beta                 80.8650(10)
_cell_angle_gamma                79.6490(10)
_cell_volume                     1366.81(9)
_cell_formula_units_Z            2
_cell_measurement_reflns_used    9975
_cell_measurement_theta_min      3.5742
_cell_measurement_theta_max      70.1059
_cell_measurement_temperature    100.(2)

_exptl_crystal_description       prism
_exptl_crystal_colour            colourless
_exptl_crystal_size_max          0.303
_exptl_crystal_size_mid          0.170
_exptl_crystal_size_min          0.158
_exptl_crystal_density_diffrn    1.614
_exptl_crystal_density_meas      ?
_exptl_crystal_density_method    'not measured'
_exptl_crystal_F_000             664

_exptl_absorpt_coefficient_mu    2.870
_exptl_absorpt_correction_type   multi-scan
_exptl_absorpt_process_details   
;
Bruker AXS (2014). SADABS, Version 2014/5, Bruker AXS Inc., Madison, Wisconsin,
USA.
;
_exptl_absorpt_correction_T_min  0.56
_exptl_absorpt_correction_T_max  0.66

_exptl_special_details           
;
;

_diffrn_ambient_temperature      100.(2)

_diffrn_source                   'Cu ImS'
_diffrn_source_type              'micro focus tube'

_diffrn_radiation_type           'Cu K\a'
_diffrn_radiation_wavelength     1.54178
_diffrn_radiation_monochromator  'MX mirror'

_diffrn_measurement_device_type  'Bruker D8 Venture PHOTON 100 CMOS'
_diffrn_measurement_method       'omega and phi scans'

_diffrn_detector_area_resol_mean 10.4167

_diffrn_reflns_number            27371
_diffrn_reflns_av_R_equivalents  0.0326
_diffrn_reflns_av_unetI/netI     0.0224
_diffrn_reflns_theta_min         3.57
_diffrn_reflns_theta_max         70.23
_diffrn_reflns_theta_full        70.23
_diffrn_measured_fraction_theta_max 0.988
_diffrn_measured_fraction_theta_full 0.988
_diffrn_reflns_limit_h_min       -12
_diffrn_reflns_limit_h_max       12
_diffrn_reflns_limit_k_min       -13
_diffrn_reflns_limit_k_max       13
_diffrn_reflns_limit_l_min       -15
_diffrn_reflns_limit_l_max       15

_refine_special_details          
;

Reflections were merged by SHELXL according to the crystal
class for the calculation of statistics and refinement.

_reflns_Friedel_fraction is defined as the number of unique
Friedel pairs measured divided by the number that would be
possible theoretically, ignoring centric projections and
systematic absences.
;

_reflns_number_total             5152
_reflns_number_gt                4888
_reflns_threshold_expression     'I > 2\s(I)'

_refine_ls_structure_factor_coef Fsqd
_refine_ls_matrix_type           full
_refine_ls_R_factor_all          0.0311
_refine_ls_R_factor_gt           0.0295
_refine_ls_wR_factor_gt          0.0724
_refine_ls_wR_factor_ref         0.0734
_refine_ls_goodness_of_fit_ref   1.039
_refine_ls_restrained_S_all      1.056
_refine_ls_number_reflns         5152
_refine_ls_number_parameters     407
_refine_ls_number_restraints     70
_refine_ls_number_constraints    ?
_refine_ls_hydrogen_treatment    constr
_refine_ls_weighting_scheme      calc
_refine_ls_weighting_details     
'w=1/[\s^2^(Fo^2^)+(0.0305P)^2^+0.9763P] where P=(Fo^2^+2Fc^2^)/3'

_atom_sites_solution_hydrogens   geom
_atom_sites_solution_primary     ?
_atom_sites_solution_secondary   ?

_refine_ls_shift/su_max          0.002
_refine_ls_shift/su_mean         0.000
_refine_diff_density_max         0.288
_refine_diff_density_min         -0.416
_refine_ls_extinction_method     none
_refine_ls_extinction_coef       ?

loop_
_atom_type_symbol
_atom_type_description
_atom_type_scat_dispersion_real
_atom_type_scat_dispersion_imag
_atom_type_scat_source
C C 0.0181 0.0091 'International Tables Vol C Tables 4.2.6.8 and 6.1.1.4'
H H 0.0000 0.0000 'International Tables Vol C Tables 4.2.6.8 and 6.1.1.4'
B B 0.0090 0.0039 'International Tables Vol C Tables 4.2.6.8 and 6.1.1.4'
N N 0.0311 0.0180 'International Tables Vol C Tables 4.2.6.8 and 6.1.1.4'
F F 0.0727 0.0534 'International Tables Vol C Tables 4.2.6.8 and 6.1.1.4'
Br Br -0.6763 1.2805 'International Tables Vol C Tables 4.2.6.8 and 6.1.1.4'

_computing_data_collection       
;

APEX3 v2016.1-0 (Bruker AXS Inc., 2016)
;
_computing_cell_refinement       'SAINT V8.37A (Bruker AXS Inc., 2015)'
_computing_data_reduction        'SAINT V8.37A (Bruker AXS Inc., 2015)'
_computing_structure_solution    'SHELXL-2014/7 (Sheldrick, 2014)'
_computing_structure_refinement  'SHELXL-2014/7 (Sheldrick, 2014)'
_computing_molecular_graphics    'XP (Sheldrick, 2014)'
_computing_publication_material  'SHELXL-2014/7 (Sheldrick, 2014)'

loop_
_atom_site_type_symbol
_atom_site_label
_atom_site_fract_x
_atom_site_fract_y
_atom_site_fract_z
_atom_site_U_iso_or_equiv
_atom_site_adp_type
_atom_site_calc_flag
_atom_site_refinement_flags_adp
_atom_site_refinement_flags_occupancy
_atom_site_refinement_flags_posn
_atom_site_occupancy
_atom_site_disorder_assembly
_atom_site_disorder_group
B B1 0.69157(16) 0.70450(15) 0.31843(13) 0.0148(3) Uani d . . . 1.0 . .
C C1 0.74888(15) 0.81655(13) 0.24910(11) 0.0159(3) Uani d . . . 1.0 . .
H H1A 0.6785 0.8911 0.2654 0.019 Uiso calc U . R 1.0 . .
H H1B 0.8276 0.8312 0.2809 0.019 Uiso calc U . R 1.0 . .
C C11 1.02701(16) 0.64279(14) -0.09089(12) 0.0203(3) Uani d . . . 1.0 . .
H H11A 1.0972 0.6147 -0.0498 0.024 Uiso calc U . R 1.0 . .
H H11B 1.0461 0.6422 -0.1676 0.024 Uiso calc U . R 1.0 . .
C C2 0.79320(14) 0.81414(13) 0.12451(12) 0.0147(3) Uani d . . . 1.0 . .
C C12 0.67828(17) 0.94898(17) -0.11684(14) 0.0259(4) Uani d . . . 1.0 . .
H H12A 0.6307 1.0247 -0.0845 0.031 Uiso calc U . R 1.0 . .
H H12B 0.7045 0.9432 -0.1931 0.031 Uiso calc U . R 1.0 . .
C C3 0.86631(15) 0.68573(13) 0.08046(12) 0.0173(3) Uani d . . . 1.0 . .
H H3A 0.9497 0.6616 0.1127 0.021 Uiso calc U . R 1.0 . .
H H3B 0.8074 0.6244 0.103 0.021 Uiso calc U . R 1.0 . .
C C4 0.90270(15) 0.68269(13) -0.04117(12) 0.0174(3) Uani d . . . 1.0 . .
C C5 0.78657(16) 0.72941(15) -0.10115(13) 0.0225(3) Uani d . . . 1.0 . .
H H5A 0.8218 0.7394 -0.1786 0.027 Uiso calc U . R 1.0 . .
H H5B 0.7258 0.6681 -0.0958 0.027 Uiso calc U . R 1.0 . .
C C6 0.70803(15) 0.85125(15) -0.05550(12) 0.0196(3) Uani d . . . 1.0 . .
C C7 0.66977(15) 0.85341(14) 0.06578(12) 0.0178(3) Uani d . . . 1.0 . .
H H7A 0.6046 0.7971 0.0868 0.021 Uiso calc U . R 1.0 . .
H H7B 0.6245 0.9378 0.0895 0.021 Uiso calc U . R 1.0 . .
C C8 0.89454(15) 0.90521(14) 0.09546(12) 0.0177(3) Uani d U . D 1.0 . .
H H8A 0.9807 0.8684 0.1197 0.021 Uiso calc U P R 0.7392(10) A 1
H H8B 0.9128 0.9122 0.0158 0.021 Uiso calc U P R 0.7392(10) A 1
H H8C 0.9838 0.8634 0.1111 0.021 Uiso calc U P R 0.2608(10) A 2
H H8D 0.904 0.9196 0.0165 0.021 Uiso calc U P R 0.2608(10) A 2
C C9 0.8504(7) 1.0342(4) 0.1430(6) 0.0196(12) Uani d U P D 0.7392(10) A 1
Br Br1 0.90865(3) 1.06918(2) 0.27474(3) 0.02956(11) Uani d U P D 0.7392(10) A 1
C C10 0.7733(6) 1.1277(7) 0.0977(7) 0.043(2) Uani d U P D 0.7392(10) A 1
H H10A 0.7432 1.1148 0.0316 0.052 Uiso calc U P R 0.7392(10) A 1
H H10B 0.7494 1.2064 0.132 0.052 Uiso calc U P R 0.7392(10) A 1
C C9A 0.863(3) 1.0252(16) 0.149(2) 0.042(6) Uani d U P D 0.2608(10) A 2
Br Br1A 0.7344(2) 1.14654(19) 0.11026(16) 0.0265(3) Uani d U P D 0.2608(10) A 2
C C10A 0.9459(9) 1.0468(8) 0.2169(9) 0.0391(19) Uani d U P D 0.2608(10) A 2
H H10C 1.0209 0.9854 0.2274 0.047 Uiso calc U P R 0.2608(10) A 2
H H10D 0.9298 1.1236 0.2542 0.047 Uiso calc U P R 0.2608(10) A 2
N N21 0.62553(12) 0.76520(11) 0.43953(10) 0.0158(3) Uani d . . . 1.0 . .
C C22 0.68840(16) 0.84506(14) 0.48280(12) 0.0193(3) Uani d . . . 1.0 . .
H H22 0.7664 0.8681 0.4413 0.023 Uiso calc U . R 1.0 . .
C C23 0.64379(17) 0.89468(15) 0.58511(13) 0.0243(3) Uani d . . . 1.0 . .
H H23 0.6903 0.9511 0.6131 0.029 Uiso calc U . R 1.0 . .
C C24 0.53103(18) 0.86153(17) 0.64636(13) 0.0278(4) Uani d . . . 1.0 . .
H H24 0.4988 0.8943 0.7171 0.033 Uiso calc U . R 1.0 . .
C C25 0.46597(18) 0.77959(17) 0.60246(14) 0.0284(4) Uani d . . . 1.0 . .
H H25 0.388 0.7553 0.6428 0.034 Uiso calc U . R 1.0 . .
C C26 0.51528(16) 0.73323(15) 0.49942(13) 0.0222(3) Uani d . . . 1.0 . .
H H26 0.4699 0.677 0.4699 0.027 Uiso calc U . R 1.0 . .
C C31 0.80608(15) 0.58787(13) 0.34953(11) 0.0154(3) Uani d . . . 1.0 . .
C C32 0.94580(15) 0.58004(14) 0.33129(12) 0.0182(3) Uani d . . . 1.0 . .
F F32 1.00376(9) 0.67446(9) 0.28792(8) 0.0242(2) Uani d . . . 1.0 . .
C C33 1.03664(15) 0.47805(16) 0.35660(12) 0.0220(3) Uani d . . . 1.0 . .
F F33 1.17033(9) 0.47715(10) 0.33471(8) 0.0313(2) Uani d . . . 1.0 . .
C C34 0.99026(17) 0.37823(15) 0.40588(13) 0.0243(3) Uani d . . . 1.0 . .
F F34 1.07636(11) 0.27874(10) 0.43094(9) 0.0354(3) Uani d . . . 1.0 . .
C C35 0.85294(17) 0.38259(15) 0.43156(13) 0.0224(3) Uani d . . . 1.0 . .
F F35 0.80484(11) 0.28793(9) 0.48377(9) 0.0334(2) Uani d . . . 1.0 . .
C C36 0.76674(15) 0.48488(14) 0.40328(12) 0.0183(3) Uani d . . . 1.0 . .
F F36 0.63344(9) 0.48148(8) 0.43103(8) 0.0233(2) Uani d . . . 1.0 . .
C C41 0.56839(14) 0.66091(13) 0.26574(11) 0.0148(3) Uani d . . . 1.0 . .
C C42 0.57586(15) 0.55069(14) 0.21103(12) 0.0163(3) Uani d . . . 1.0 . .
F F42 0.68666(9) 0.46139(8) 0.20523(7) 0.02038(19) Uani d . . . 1.0 . .
C C43 0.47612(16) 0.52386(15) 0.15706(13) 0.0208(3) Uani d . . . 1.0 . .
F F43 0.49363(10) 0.41544(9) 0.10442(8) 0.0306(2) Uani d . . . 1.0 . .
C C44 0.35856(16) 0.60803(16) 0.15722(13) 0.0231(3) Uani d . . . 1.0 . .
F F44 0.26135(10) 0.58325(10) 0.10526(9) 0.0337(2) Uani d . . . 1.0 . .
C C45 0.34355(15) 0.71826(15) 0.21157(13) 0.0218(3) Uani d . . . 1.0 . .
F F45 0.23046(9) 0.80191(9) 0.21328(9) 0.0308(2) Uani d . . . 1.0 . .
C C46 0.44736(15) 0.74161(13) 0.26236(12) 0.0175(3) Uani d . . . 1.0 . .
F F46 0.42684(9) 0.85433(8) 0.31022(8) 0.0236(2) Uani d . . . 1.0 . .

loop_
_atom_site_aniso_label
_atom_site_aniso_U_11
_atom_site_aniso_U_22
_atom_site_aniso_U_33
_atom_site_aniso_U_12
_atom_site_aniso_U_13
_atom_site_aniso_U_23
B1 0.0132(8) 0.0152(8) 0.0148(7) -0.0017(6) 0.0008(6) -0.0022(6)
C1 0.0153(7) 0.0146(7) 0.0168(7) -0.0028(5) 0.0006(5) -0.0013(5)
C11 0.0232(8) 0.0189(8) 0.0176(7) -0.0034(6) 0.0001(6) -0.0021(6)
C2 0.0131(7) 0.0132(7) 0.0171(7) -0.0034(5) 0.0007(5) 0.0006(5)
C12 0.0240(8) 0.0304(9) 0.0235(8) -0.0036(7) -0.0063(6) 0.0042(7)
C3 0.0183(7) 0.0139(7) 0.0179(7) -0.0012(6) 0.0006(6) 0.0003(6)
C4 0.0209(8) 0.0138(7) 0.0178(7) -0.0049(6) -0.0015(6) -0.0015(6)
C5 0.0209(8) 0.0274(8) 0.0198(7) -0.0045(6) -0.0042(6) -0.0037(6)
C6 0.0131(7) 0.0255(8) 0.0214(8) -0.0055(6) -0.0042(6) 0.0004(6)
C7 0.0130(7) 0.0175(7) 0.0215(7) -0.0020(5) 0.0004(6) 0.0017(6)
C8 0.0147(7) 0.0182(7) 0.0196(7) -0.0052(6) 0.0011(6) 0.0004(6)
C9 0.027(2) 0.0163(17) 0.0168(17) -0.0164(12) 0.0064(13) -0.0034(13)
Br1 0.04023(17) 0.02459(15) 0.02709(19) -0.01505(11) -0.00371(12) -0.00596(11)
C10 0.056(5) 0.027(3) 0.050(3) -0.017(3) -0.002(3) -0.002(2)
C9A 0.041(7) 0.041(7) 0.043(7) -0.015(4) 0.005(4) 0.003(4)
Br1A 0.0318(8) 0.0154(6) 0.0300(5) -0.0037(5) 0.0015(5) 0.0000(4)
C10A 0.048(5) 0.035(4) 0.033(4) -0.016(3) 0.006(4) -0.014(4)
N21 0.0158(6) 0.0145(6) 0.0153(6) 0.0003(5) -0.0004(5) -0.0008(5)
C22 0.0183(7) 0.0190(7) 0.0200(7) 0.0000(6) -0.0040(6) -0.0023(6)
C23 0.0244(8) 0.0244(8) 0.0233(8) -0.0001(6) -0.0049(6) -0.0076(6)
C24 0.0278(9) 0.0313(9) 0.0198(8) 0.0030(7) 0.0011(7) -0.0075(7)
C25 0.0275(9) 0.0326(9) 0.0219(8) -0.0059(7) 0.0066(7) -0.0053(7)
C26 0.0230(8) 0.0226(8) 0.0198(8) -0.0066(6) 0.0036(6) -0.0018(6)
C31 0.0167(7) 0.0160(7) 0.0128(6) -0.0019(6) -0.0010(5) -0.0037(5)
C32 0.0180(7) 0.0214(8) 0.0151(7) -0.0037(6) -0.0018(6) -0.0038(6)
F32 0.0165(4) 0.0293(5) 0.0276(5) -0.0084(4) -0.0014(4) 0.0012(4)
C33 0.0142(7) 0.0320(9) 0.0183(7) 0.0016(6) -0.0036(6) -0.0074(6)
F33 0.0140(5) 0.0464(6) 0.0313(5) 0.0032(4) -0.0055(4) -0.0047(4)
C34 0.0269(9) 0.0230(8) 0.0207(8) 0.0084(7) -0.0111(6) -0.0042(6)
F34 0.0341(6) 0.0304(6) 0.0380(6) 0.0136(4) -0.0161(5) 0.0000(4)
C35 0.0283(9) 0.0181(8) 0.0211(8) -0.0023(6) -0.0066(6) 0.0010(6)
F35 0.0389(6) 0.0215(5) 0.0399(6) -0.0039(4) -0.0103(5) 0.0132(4)
C36 0.0165(7) 0.0196(8) 0.0181(7) -0.0016(6) -0.0023(6) -0.0001(6)
F36 0.0174(4) 0.0215(5) 0.0301(5) -0.0048(4) -0.0005(4) 0.0082(4)
C41 0.0138(7) 0.0149(7) 0.0148(7) -0.0040(5) 0.0019(5) 0.0018(5)
C42 0.0136(7) 0.0174(7) 0.0167(7) -0.0019(6) 0.0009(5) -0.0002(6)
F42 0.0152(4) 0.0173(4) 0.0271(5) 0.0005(3) -0.0015(3) -0.0076(3)
C43 0.0201(8) 0.0208(8) 0.0227(8) -0.0073(6) -0.0017(6) -0.0042(6)
F43 0.0270(5) 0.0291(5) 0.0377(6) -0.0077(4) -0.0067(4) -0.0146(4)
C44 0.0174(8) 0.0282(9) 0.0272(8) -0.0100(6) -0.0076(6) 0.0034(7)
F44 0.0233(5) 0.0393(6) 0.0444(6) -0.0105(4) -0.0176(4) -0.0003(5)
C45 0.0143(7) 0.0209(8) 0.0297(8) -0.0024(6) -0.0033(6) 0.0070(6)
F45 0.0150(5) 0.0240(5) 0.0533(6) 0.0003(4) -0.0098(4) 0.0070(4)
C46 0.0175(7) 0.0129(7) 0.0215(7) -0.0042(6) 0.0004(6) 0.0014(6)
F46 0.0196(5) 0.0134(4) 0.0360(5) 0.0005(3) -0.0025(4) -0.0025(4)

_geom_special_details            
;

All esds (except the esd in the dihedral angle between two l.s. planes)
are estimated using the full covariance matrix.  The cell esds are taken
into account individually in the estimation of esds in distances, angles
and torsion angles; correlations between esds in cell parameters are only
used when they are defined by crystal symmetry.  An approximate (isotropic)
treatment of cell esds is used for estimating esds involving l.s. planes.
;

loop_
_geom_bond_atom_site_label_1
_geom_bond_atom_site_label_2
_geom_bond_site_symmetry_2
_geom_bond_distance
_geom_bond_publ_flag
B1 C1 . 1.634(2) ?
B1 C41 . 1.655(2) ?
B1 C31 . 1.658(2) ?
B1 N21 . 1.6612(19) ?
C1 C2 . 1.5536(19) ?
C1 H1A . 0.99 ?
C1 H1B . 0.99 ?
C11 C4 . 1.323(2) ?
C11 H11A . 0.95 ?
C11 H11B . 0.95 ?
C2 C3 . 1.545(2) ?
C2 C7 . 1.549(2) ?
C2 C8 . 1.5635(19) ?
C12 C6 . 1.327(2) ?
C12 H12A . 0.95 ?
C12 H12B . 0.95 ?
C3 C4 . 1.509(2) ?
C3 H3A . 0.99 ?
C3 H3B . 0.99 ?
C4 C5 . 1.510(2) ?
C5 C6 . 1.507(2) ?
C5 H5A . 0.99 ?
C5 H5B . 0.99 ?
C6 C7 . 1.507(2) ?
C7 H7A . 0.99 ?
C7 H7B . 0.99 ?
C8 C9A . 1.457(14) ?
C8 C9 . 1.515(4) ?
C8 H8A . 0.99 ?
C8 H8B . 0.99 ?
C8 H8C . 0.99 ?
C8 H8D . 0.99 ?
C9 C10 . 1.351(9) ?
C9 Br1 . 1.910(5) ?
C10 H10A . 0.95 ?
C10 H10B . 0.95 ?
C9A C10A . 1.342(18) ?
C9A Br1A . 1.813(17) ?
C10A H10C . 0.95 ?
C10A H10D . 0.95 ?
N21 C22 . 1.346(2) ?
N21 C26 . 1.347(2) ?
C22 C23 . 1.380(2) ?
C22 H22 . 0.95 ?
C23 C24 . 1.380(3) ?
C23 H23 . 0.95 ?
C24 C25 . 1.382(3) ?
C24 H24 . 0.95 ?
C25 C26 . 1.382(2) ?
C25 H25 . 0.95 ?
C26 H26 . 0.95 ?
C31 C32 . 1.394(2) ?
C31 C36 . 1.395(2) ?
C32 F32 . 1.3493(18) ?
C32 C33 . 1.387(2) ?
C33 F33 . 1.3460(18) ?
C33 C34 . 1.370(2) ?
C34 F34 . 1.3407(18) ?
C34 C35 . 1.379(2) ?
C35 F35 . 1.3444(19) ?
C35 C36 . 1.376(2) ?
C36 F36 . 1.3561(18) ?
C41 C42 . 1.391(2) ?
C41 C46 . 1.392(2) ?
C42 F42 . 1.3520(17) ?
C42 C43 . 1.384(2) ?
C43 F43 . 1.3466(18) ?
C43 C44 . 1.377(2) ?
C44 F44 . 1.3385(18) ?
C44 C45 . 1.377(2) ?
C45 F45 . 1.3384(18) ?
C45 C46 . 1.382(2) ?
C46 F46 . 1.3580(17) ?

loop_
_geom_angle_atom_site_label_1
_geom_angle_atom_site_label_2
_geom_angle_atom_site_label_3
_geom_angle_site_symmetry_1
_geom_angle_site_symmetry_3
_geom_angle
_geom_angle_publ_flag
C1 B1 C41 . . 111.25(12) ?
C1 B1 C31 . . 116.44(12) ?
C41 B1 C31 . . 113.73(12) ?
C1 B1 N21 . . 105.01(11) ?
C41 B1 N21 . . 107.48(11) ?
C31 B1 N21 . . 101.65(11) ?
C2 C1 B1 . . 124.43(12) ?
C2 C1 H1A . . 106.2 ?
B1 C1 H1A . . 106.2 ?
C2 C1 H1B . . 106.2 ?
B1 C1 H1B . . 106.2 ?
H1A C1 H1B . . 106.4 ?
C4 C11 H11A . . 120.0 ?
C4 C11 H11B . . 120.0 ?
H11A C11 H11B . . 120.0 ?
C3 C2 C7 . . 107.67(12) ?
C3 C2 C1 . . 113.10(12) ?
C7 C2 C1 . . 110.77(11) ?
C3 C2 C8 . . 107.09(11) ?
C7 C2 C8 . . 109.66(12) ?
C1 C2 C8 . . 108.45(12) ?
C6 C12 H12A . . 120.0 ?
C6 C12 H12B . . 120.0 ?
H12A C12 H12B . . 120.0 ?
C4 C3 C2 . . 112.73(12) ?
C4 C3 H3A . . 109.0 ?
C2 C3 H3A . . 109.0 ?
C4 C3 H3B . . 109.0 ?
C2 C3 H3B . . 109.0 ?
H3A C3 H3B . . 107.8 ?
C11 C4 C3 . . 122.37(14) ?
C11 C4 C5 . . 122.86(14) ?
C3 C4 C5 . . 114.77(13) ?
C6 C5 C4 . . 111.20(13) ?
C6 C5 H5A . . 109.4 ?
C4 C5 H5A . . 109.4 ?
C6 C5 H5B . . 109.4 ?
C4 C5 H5B . . 109.4 ?
H5A C5 H5B . . 108.0 ?
C12 C6 C7 . . 123.03(15) ?
C12 C6 C5 . . 122.72(15) ?
C7 C6 C5 . . 114.23(13) ?
C6 C7 C2 . . 112.57(12) ?
C6 C7 H7A . . 109.1 ?
C2 C7 H7A . . 109.1 ?
C6 C7 H7B . . 109.1 ?
C2 C7 H7B . . 109.1 ?
H7A C7 H7B . . 107.8 ?
C9A C8 C2 . . 117.9(13) ?
C9 C8 C2 . . 116.3(3) ?
C9 C8 H8A . . 108.2 ?
C2 C8 H8A . . 108.2 ?
C9 C8 H8B . . 108.2 ?
C2 C8 H8B . . 108.2 ?
H8A C8 H8B . . 107.4 ?
C9A C8 H8C . . 107.8 ?
C2 C8 H8C . . 107.8 ?
C9A C8 H8D . . 107.8 ?
C2 C8 H8D . . 107.8 ?
H8C C8 H8D . . 107.2 ?
C10 C9 C8 . . 124.5(6) ?
C10 C9 Br1 . . 117.1(4) ?
C8 C9 Br1 . . 118.4(4) ?
C9 C10 H10A . . 120.0 ?
C9 C10 H10B . . 120.0 ?
H10A C10 H10B . . 120.0 ?
C10A C9A C8 . . 116.6(13) ?
C10A C9A Br1A . . 121.7(10) ?
C8 C9A Br1A . . 121.0(12) ?
C9A C10A H10C . . 120.0 ?
C9A C10A H10D . . 120.0 ?
H10C C10A H10D . . 120.0 ?
C22 N21 C26 . . 118.05(13) ?
C22 N21 B1 . . 118.94(12) ?
C26 N21 B1 . . 122.91(12) ?
N21 C22 C23 . . 122.45(15) ?
N21 C22 H22 . . 118.8 ?
C23 C22 H22 . . 118.8 ?
C24 C23 C22 . . 119.36(16) ?
C24 C23 H23 . . 120.3 ?
C22 C23 H23 . . 120.3 ?
C23 C24 C25 . . 118.51(15) ?
C23 C24 H24 . . 120.7 ?
C25 C24 H24 . . 120.7 ?
C26 C25 C24 . . 119.47(16) ?
C26 C25 H25 . . 120.3 ?
C24 C25 H25 . . 120.3 ?
N21 C26 C25 . . 122.16(15) ?
N21 C26 H26 . . 118.9 ?
C25 C26 H26 . . 118.9 ?
C32 C31 C36 . . 112.39(13) ?
C32 C31 B1 . . 126.99(13) ?
C36 C31 B1 . . 120.58(13) ?
F32 C32 C33 . . 114.24(13) ?
F32 C32 C31 . . 121.59(13) ?
C33 C32 C31 . . 124.16(15) ?
F33 C33 C34 . . 119.61(14) ?
F33 C33 C32 . . 120.44(15) ?
C34 C33 C32 . . 119.94(14) ?
F34 C34 C33 . . 120.87(15) ?
F34 C34 C35 . . 120.24(16) ?
C33 C34 C35 . . 118.88(14) ?
F35 C35 C36 . . 120.86(15) ?
F35 C35 C34 . . 120.06(14) ?
C36 C35 C34 . . 119.08(15) ?
F36 C36 C35 . . 115.31(14) ?
F36 C36 C31 . . 119.29(13) ?
C35 C36 C31 . . 125.40(15) ?
C42 C41 C46 . . 112.50(13) ?
C42 C41 B1 . . 126.21(13) ?
C46 C41 B1 . . 120.93(13) ?
F42 C42 C43 . . 114.80(13) ?
F42 C42 C41 . . 120.79(13) ?
C43 C42 C41 . . 124.39(14) ?
F43 C43 C44 . . 119.86(14) ?
F43 C43 C42 . . 120.12(14) ?
C44 C43 C42 . . 120.02(15) ?
F44 C44 C45 . . 120.81(15) ?
F44 C44 C43 . . 120.61(15) ?
C45 C44 C43 . . 118.58(14) ?
F45 C45 C44 . . 120.00(14) ?
F45 C45 C46 . . 120.86(15) ?
C44 C45 C46 . . 119.13(14) ?
F46 C46 C45 . . 115.42(13) ?
F46 C46 C41 . . 119.21(13) ?
C45 C46 C41 . . 125.36(14) ?

loop_
_geom_torsion_atom_site_label_1
_geom_torsion_atom_site_label_2
_geom_torsion_atom_site_label_3
_geom_torsion_atom_site_label_4
_geom_torsion_site_symmetry_1
_geom_torsion_site_symmetry_2
_geom_torsion_site_symmetry_3
_geom_torsion_site_symmetry_4
_geom_torsion
_geom_torsion_publ_flag
C41 B1 C1 C2 . . . . -50.82(18) ?
C31 B1 C1 C2 . . . . 81.68(17) ?
N21 B1 C1 C2 . . . . -166.79(12) ?
B1 C1 C2 C3 . . . . -37.68(19) ?
B1 C1 C2 C7 . . . . 83.31(16) ?
B1 C1 C2 C8 . . . . -156.31(13) ?
C7 C2 C3 C4 . . . . 54.36(16) ?
C1 C2 C3 C4 . . . . 177.08(12) ?
C8 C2 C3 C4 . . . . -63.50(16) ?
C2 C3 C4 C11 . . . . 126.51(15) ?
C2 C3 C4 C5 . . . . -53.10(17) ?
C11 C4 C5 C6 . . . . -131.33(16) ?
C3 C4 C5 C6 . . . . 48.28(18) ?
C4 C5 C6 C12 . . . . 129.33(16) ?
C4 C5 C6 C7 . . . . -49.04(18) ?
C12 C6 C7 C2 . . . . -123.58(16) ?
C5 C6 C7 C2 . . . . 54.79(17) ?
C3 C2 C7 C6 . . . . -55.32(16) ?
C1 C2 C7 C6 . . . . -179.47(12) ?
C8 C2 C7 C6 . . . . 60.87(16) ?
C3 C2 C8 C9A . . . . -165.8(10) ?
C7 C2 C8 C9A . . . . 77.7(10) ?
C1 C2 C8 C9A . . . . -43.4(10) ?
C3 C2 C8 C9 . . . . -172.7(3) ?
C7 C2 C8 C9 . . . . 70.7(3) ?
C1 C2 C8 C9 . . . . -50.3(3) ?
C2 C8 C9 C10 . . . . -85.6(8) ?
C2 C8 C9 Br1 . . . . 95.4(4) ?
C2 C8 C9A C10A . . . . 114.(2) ?
C2 C8 C9A Br1A . . . . -76.(2) ?
C1 B1 N21 C22 . . . . -38.26(16) ?
C41 B1 N21 C22 . . . . -156.81(12) ?
C31 B1 N21 C22 . . . . 83.47(15) ?
C1 B1 N21 C26 . . . . 145.36(14) ?
C41 B1 N21 C26 . . . . 26.82(18) ?
C31 B1 N21 C26 . . . . -92.90(15) ?
C26 N21 C22 C23 . . . . -0.1(2) ?
B1 N21 C22 C23 . . . . -176.69(14) ?
N21 C22 C23 C24 . . . . 0.3(2) ?
C22 C23 C24 C25 . . . . -0.3(3) ?
C23 C24 C25 C26 . . . . 0.1(3) ?
C22 N21 C26 C25 . . . . 0.0(2) ?
B1 N21 C26 C25 . . . . 176.38(15) ?
C24 C25 C26 N21 . . . . 0.0(3) ?
C1 B1 C31 C32 . . . . 6.1(2) ?
C41 B1 C31 C32 . . . . 137.47(14) ?
N21 B1 C31 C32 . . . . -107.33(15) ?
C1 B1 C31 C36 . . . . -176.42(13) ?
C41 B1 C31 C36 . . . . -45.06(18) ?
N21 B1 C31 C36 . . . . 70.14(16) ?
C36 C31 C32 F32 . . . . -174.79(13) ?
B1 C31 C32 F32 . . . . 2.8(2) ?
C36 C31 C32 C33 . . . . 4.2(2) ?
B1 C31 C32 C33 . . . . -178.11(14) ?
F32 C32 C33 F33 . . . . -2.0(2) ?
C31 C32 C33 F33 . . . . 178.91(13) ?
F32 C32 C33 C34 . . . . 176.91(13) ?
C31 C32 C33 C34 . . . . -2.2(2) ?
F33 C33 C34 F34 . . . . -1.1(2) ?
C32 C33 C34 F34 . . . . 179.95(14) ?
F33 C33 C34 C35 . . . . 177.50(14) ?
C32 C33 C34 C35 . . . . -1.4(2) ?
F34 C34 C35 F35 . . . . 1.3(2) ?
C33 C34 C35 F35 . . . . -177.37(14) ?
F34 C34 C35 C36 . . . . -178.89(14) ?
C33 C34 C35 C36 . . . . 2.5(2) ?
F35 C35 C36 F36 . . . . -0.5(2) ?
C34 C35 C36 F36 . . . . 179.69(14) ?
F35 C35 C36 C31 . . . . 179.77(14) ?
C34 C35 C36 C31 . . . . -0.1(2) ?
C32 C31 C36 F36 . . . . 177.12(13) ?
B1 C31 C36 F36 . . . . -0.7(2) ?
C32 C31 C36 C35 . . . . -3.1(2) ?
B1 C31 C36 C35 . . . . 179.04(14) ?
C1 B1 C41 C42 . . . . 108.84(16) ?
C31 B1 C41 C42 . . . . -25.0(2) ?
N21 B1 C41 C42 . . . . -136.72(14) ?
C1 B1 C41 C46 . . . . -63.78(17) ?
C31 B1 C41 C46 . . . . 162.37(13) ?
N21 B1 C41 C46 . . . . 50.66(17) ?
C46 C41 C42 F42 . . . . 179.59(12) ?
B1 C41 C42 F42 . . . . 6.4(2) ?
C46 C41 C42 C43 . . . . 1.2(2) ?
B1 C41 C42 C43 . . . . -171.94(14) ?
F42 C42 C43 F43 . . . . 0.2(2) ?
C41 C42 C43 F43 . . . . 178.63(14) ?
F42 C42 C43 C44 . . . . -179.93(14) ?
C41 C42 C43 C44 . . . . -1.5(2) ?
F43 C43 C44 F44 . . . . -0.1(2) ?
C42 C43 C44 F44 . . . . 179.94(14) ?
F43 C43 C44 C45 . . . . -179.88(14) ?
C42 C43 C44 C45 . . . . 0.2(2) ?
F44 C44 C45 F45 . . . . 0.3(2) ?
C43 C44 C45 F45 . . . . -179.96(14) ?
F44 C44 C45 C46 . . . . -178.64(14) ?
C43 C44 C45 C46 . . . . 1.1(2) ?
F45 C45 C46 F46 . . . . -1.6(2) ?
C44 C45 C46 F46 . . . . 177.36(14) ?
F45 C45 C46 C41 . . . . 179.71(14) ?
C44 C45 C46 C41 . . . . -1.4(2) ?
C42 C41 C46 F46 . . . . -178.47(12) ?
B1 C41 C46 F46 . . . . -4.9(2) ?
C42 C41 C46 C45 . . . . 0.2(2) ?
B1 C41 C46 C45 . . . . 173.76(14) ?

_shelx_res_file                  
;


    erk9170.res created by SHELXL-2014/7


TITL erk9170.res in P-1
CELL  1.54178  10.2011  11.0143  12.5252   88.743   80.865   79.649
ZERR    2.000   0.0004   0.0004   0.0005    0.001    0.001    0.001
LATT 1
SFAC C  H  B  N  F  Br
UNIT 58  42  2  2  20  2
SIZE 0.158 0.17 0.303
TEMP -173.130
ACTA
CONF

L.S. 30
BOND $H
FMAP 2
PLAN 10

OMIT     0  -8  12
OMIT     5  13   2
OMIT   -10  -9   2
OMIT    12   5   1

WGHT    0.030500    0.976300
FVAR       0.93709   0.73918
B1    3    0.691566    0.704500    0.318429    11.00000    0.01323    0.01522 =
         0.01476   -0.00224    0.00076   -0.00174
C1    1    0.748877    0.816550    0.249103    11.00000    0.01528    0.01459 =
         0.01677   -0.00130    0.00063   -0.00275
AFIX  23
H1A   2    0.678513    0.891104    0.265355    11.00000   -1.20000
H1B   2    0.827569    0.831219    0.280903    11.00000   -1.20000
AFIX   0
C11   1    1.027010    0.642785   -0.090892    11.00000    0.02321    0.01888 =
         0.01758   -0.00209    0.00009   -0.00336
AFIX  93
H11A  2    1.097169    0.614693   -0.049849    11.00000   -1.20000
H11B  2    1.046121    0.642223   -0.167643    11.00000   -1.20000
AFIX   0
C2    1    0.793200    0.814144    0.124514    11.00000    0.01315    0.01323 =
         0.01706    0.00065    0.00068   -0.00340
C12   1    0.678282    0.948981   -0.116838    11.00000    0.02401    0.03044 =
         0.02350    0.00423   -0.00628   -0.00362
AFIX  93
H12A  2    0.630730    1.024747   -0.084528    11.00000   -1.20000
H12B  2    0.704540    0.943170   -0.193055    11.00000   -1.20000
AFIX   0
C3    1    0.866314    0.685732    0.080460    11.00000    0.01827    0.01392 =
         0.01788    0.00032    0.00059   -0.00123
AFIX  23
H3A   2    0.949656    0.661626    0.112740    11.00000   -1.20000
H3B   2    0.807433    0.624420    0.103002    11.00000   -1.20000
AFIX   0
C4    1    0.902696    0.682687   -0.041167    11.00000    0.02091    0.01377 =
         0.01780   -0.00148   -0.00148   -0.00490
C5    1    0.786570    0.729407   -0.101145    11.00000    0.02093    0.02738 =
         0.01983   -0.00367   -0.00419   -0.00451
AFIX  23
H5A   2    0.821761    0.739355   -0.178564    11.00000   -1.20000
H5B   2    0.725825    0.668076   -0.095835    11.00000   -1.20000
AFIX   0
C6    1    0.708030    0.851249   -0.055498    11.00000    0.01308    0.02548 =
         0.02140    0.00045   -0.00415   -0.00549
C7    1    0.669769    0.853408    0.065777    11.00000    0.01302    0.01746 =
         0.02150    0.00167    0.00043   -0.00201
AFIX  23
H7A   2    0.604636    0.797138    0.086773    11.00000   -1.20000
H7B   2    0.624500    0.937818    0.089487    11.00000   -1.20000
AFIX   0

SIMU 0.02 0.04 0.9 C8 > C10A
SAME C8 C9A Br1A C10A
SADI C8 C9
SADI C9 Br1
SADI C9 C10A
SADI C9 Br1A
SADI C9 C10
ISOR 0.005 C8 > C10A

DFIX 1.40 C9 C10
DFIX 1.40 C9 C10A
DFIX 1.87 C9 Br1A
DFIX 1.87 C9 Br1

C8    1    0.894542    0.905212    0.095462    11.00000    0.01473    0.01817 =
         0.01963    0.00039    0.00108   -0.00517
PART 1 21
AFIX  23
H8A   2    0.980708    0.868406    0.119671    21.00000   -1.20000
H8B   2    0.912820    0.912183    0.015752    21.00000   -1.20000
AFIX  23
PART 2 -21
H8C   2    0.983754    0.863439    0.111058   -21.00000   -1.20000
H8D   2    0.904019    0.919568    0.016527   -21.00000   -1.20000
AFIX   0
PART 0
PART 1 21
C9    1    0.850353    1.034165    0.142980    21.00000    0.02744    0.01629 =
         0.01677   -0.00343    0.00636   -0.01635
BR1   6    0.908653    1.069183    0.274741    21.00000    0.04023    0.02459 =
         0.02709   -0.00596   -0.00371   -0.01505
C10   1    0.773337    1.127719    0.097745    21.00000    0.05571    0.02650 =
         0.04979   -0.00247   -0.00208   -0.01698
AFIX  93
H10A  2    0.743154    1.114814    0.031635    21.00000   -1.20000
H10B  2    0.749358    1.206416    0.132044    21.00000   -1.20000
AFIX   0
PART 2 -21
C9A   1    0.862719    1.025157    0.149423   -21.00000    0.04132    0.04065 =
         0.04341    0.00272    0.00487   -0.01546
BR1A  6    0.734380    1.146536    0.110263   -21.00000    0.03180    0.01536 =
         0.03004    0.00004    0.00150   -0.00369
C10A  1    0.945908    1.046820    0.216877   -21.00000    0.04834    0.03547 =
         0.03343   -0.01424    0.00571   -0.01624
AFIX  93
H10C  2    1.020936    0.985413    0.227365   -21.00000   -1.20000
H10D  2    0.929782    1.123565    0.254152   -21.00000   -1.20000
AFIX   0
PART 0
N21   4    0.625531    0.765202    0.439526    11.00000    0.01576    0.01451 =
         0.01532   -0.00079   -0.00037    0.00029
C22   1    0.688397    0.845065    0.482798    11.00000    0.01826    0.01895 =
         0.01995   -0.00225   -0.00398   -0.00002
AFIX  43
H22   2    0.766377    0.868119    0.441345    11.00000   -1.20000
AFIX   0
C23   1    0.643787    0.894676    0.585109    11.00000    0.02440    0.02442 =
         0.02332   -0.00757   -0.00493   -0.00012
AFIX  43
H23   2    0.690273    0.951113    0.613102    11.00000   -1.20000
AFIX   0
C24   1    0.531030    0.861532    0.646357    11.00000    0.02783    0.03129 =
         0.01981   -0.00753    0.00112    0.00297
AFIX  43
H24   2    0.498829    0.894296    0.717111    11.00000   -1.20000
AFIX   0
C25   1    0.465970    0.779587    0.602463    11.00000    0.02754    0.03255 =
         0.02194   -0.00529    0.00660   -0.00591
AFIX  43
H25   2    0.387982    0.755323    0.642803    11.00000   -1.20000
AFIX   0
C26   1    0.515275    0.733230    0.499418    11.00000    0.02302    0.02258 =
         0.01980   -0.00183    0.00360   -0.00659
AFIX  43
H26   2    0.469927    0.676975    0.469855    11.00000   -1.20000
AFIX   0
C31   1    0.806082    0.587873    0.349530    11.00000    0.01673    0.01601 =
         0.01281   -0.00366   -0.00104   -0.00186
C32   1    0.945803    0.580038    0.331288    11.00000    0.01803    0.02145 =
         0.01505   -0.00377   -0.00179   -0.00375
F32   5    1.003760    0.674464    0.287916    11.00000    0.01654    0.02932 =
         0.02760    0.00122   -0.00137   -0.00841
C33   1    1.036640    0.478048    0.356601    11.00000    0.01417    0.03201 =
         0.01825   -0.00740   -0.00358    0.00159
F33   5    1.170334    0.477150    0.334709    11.00000    0.01395    0.04642 =
         0.03129   -0.00472   -0.00555    0.00317
C34   1    0.990256    0.378229    0.405883    11.00000    0.02694    0.02299 =
         0.02070   -0.00420   -0.01111    0.00837
F34   5    1.076358    0.278735    0.430940    11.00000    0.03409    0.03041 =
         0.03797   -0.00001   -0.01608    0.01364
C35   1    0.852943    0.382586    0.431562    11.00000    0.02826    0.01808 =
         0.02108    0.00096   -0.00658   -0.00234
F35   5    0.804838    0.287926    0.483770    11.00000    0.03894    0.02148 =
         0.03991    0.01324   -0.01033   -0.00392
C36   1    0.766743    0.484884    0.403279    11.00000    0.01645    0.01963 =
         0.01805   -0.00009   -0.00227   -0.00156
F36   5    0.633440    0.481484    0.431026    11.00000    0.01739    0.02154 =
         0.03012    0.00819   -0.00046   -0.00483
C41   1    0.568390    0.660906    0.265743    11.00000    0.01384    0.01495 =
         0.01480    0.00181    0.00191   -0.00400
C42   1    0.575859    0.550692    0.211033    11.00000    0.01364    0.01736 =
         0.01665   -0.00024    0.00088   -0.00195
F42   5    0.686657    0.461388    0.205226    11.00000    0.01520    0.01726 =
         0.02714   -0.00759   -0.00152    0.00052
C43   1    0.476118    0.523859    0.157063    11.00000    0.02006    0.02083 =
         0.02267   -0.00418   -0.00174   -0.00727
F43   5    0.493634    0.415436    0.104423    11.00000    0.02700    0.02913 =
         0.03772   -0.01463   -0.00668   -0.00766
C44   1    0.358561    0.608028    0.157222    11.00000    0.01739    0.02822 =
         0.02722    0.00344   -0.00762   -0.00995
F44   5    0.261349    0.583251    0.105258    11.00000    0.02333    0.03930 =
         0.04437   -0.00032   -0.01759   -0.01048
C45   1    0.343554    0.718260    0.211570    11.00000    0.01430    0.02088 =
         0.02971    0.00704   -0.00332   -0.00243
F45   5    0.230457    0.801908    0.213276    11.00000    0.01501    0.02396 =
         0.05328    0.00703   -0.00982    0.00032
C46   1    0.447359    0.741606    0.262364    11.00000    0.01749    0.01288 =
         0.02146    0.00143    0.00041   -0.00417
F46   5    0.426839    0.854334    0.310220    11.00000    0.01957    0.01339 =
         0.03596   -0.00252   -0.00247    0.00054
HKLF 4

REM  erk9170.res in P-1
REM R1 =  0.0295 for    4888 Fo > 4sig(Fo)  and  0.0311 for all    5152 data
REM    407 parameters refined using     70 restraints

END

WGHT      0.0305      0.9766

REM Highest difference peak  0.288,  deepest hole -0.416,  1-sigma level  0.050
Q1    1   0.7189  0.7604  0.2798  11.00000  0.05    0.29
Q2    1   1.0000  1.0000  0.5000  10.50000  0.05    0.27
Q3    1   0.6243  0.6837  0.2840  11.00000  0.05    0.27
Q4    1   0.7871  0.5397  0.3790  11.00000  0.05    0.26
Q5    1   0.7536  0.6404  0.3320  11.00000  0.05    0.26
Q6    1   0.8554  0.7063 -0.0755  11.00000  0.05    0.25
Q7    1   0.3820  0.7147  0.2597  11.00000  0.05    0.25
Q8    1   0.8450  0.8649  0.1117  11.00000  0.05    0.24
Q9    1   0.5284  0.5383  0.1764  11.00000  0.05    0.23
Q10   1   0.8089  0.4207  0.3969  11.00000  0.05    0.22
;
_shelx_res_checksum              26040
